# Supplementary material for: Awareness about antibiotic resistance in a self-medication user group from Eastern Romania: a pilot study
Source: PeerJ. 2017 Sep 12;5:e3803. doi: 10.7717/peerj.3803 (PMC5600173; doi:10.7717/peerj.3803)
Supplement: Supplemental Information 2 [file peerj-05-3803-s002.zip]

Archive with 1 entries (1 files):
- S3 Database Topor.xls
