# Supplementary material for: Awareness about antibiotic resistance in a self-medication user group from Eastern Romania: a pilot study
Source: PeerJ. 2017 Sep 12;5:e3803. doi: 10.7717/peerj.3803 (PMC5600173; doi:10.7717/peerj.3803)
Supplement: Supplemental Information 2 [file peerj-05-3803-s002.zip › S3 Database Topor.xls]

## Sheet: SMUG
NR.	CODE	Q1	Q2	Q3	Q4	Q5	Q6	Q7	Q8	Q9	Q10	Q11	Q12	Q13	Q14	Q15	Q16	Q17	Q18	Q19	Q20	Q 21	Q22	Q23	Q24	Q25	Q26	Q27	Q28	Q29	Q30	Q31	Q32	Q33	Q34	Q35	Q36
1	G001	64	male	rural	pensionar	Family doctor	every 3 months	medium	yes	no	yes	yes	no	yes	no	yes	I don't know	FALSE	FALSE	FALSE	TRUE	3-7	dental infection	yes	yes	yes	I don't know	yes	I don't know	TRUE	FALSE	TRUE	TRUE	total agree	total agree	total agree	total agree
2	G002	36	female	urban	director sucursala	Family doctor	yearly	good	no	no	yes	no	no	no	no	yes	yes	FALSE	TRUE	FALSE	FALSE	3-7	dental infection	yes	yes	I don't know	yes	yes	I don't know	TRUE	FALSE	TRUE	TRUE	total agree	total agree	total agree	total agree
3	G003	66	female	urban	pensionar	Another specialist	yearly	good	no	no	yes	yes	no	no	no	yes	I don't know	FALSE	TRUE	FALSE	FALSE	3-7	dental infection	yes	I don't know	no	yes	yes	no	TRUE	FALSE	TRUE	TRUE	total agree	total agree	total agree	total agree
4	G004	28	male	urban	profesor	Family doctor	when necessary	good	yes	no	yes	no	yes	yes	yes	yes	yes	TRUE	FALSE	TRUE	TRUE	3-7	dental infection	I don't know	yes	I don't know	yes	yes	I don't know	TRUE	TRUE	FALSE	TRUE	total agree	total agree	total agree	total agree
5	G006	54	male	urban	profesor	Family doctor	when necessary	good	yes	no	yes	no	no	yes	no	yes	yes	TRUE	FALSE	TRUE	FALSE	3-7	dental infection	I don't know	I don't know	yes	I don't know	I don't know	I don't know	TRUE	FALSE	TRUE	TRUE	total agree	total agree	total agree	total agree
6	G007	24	female	rural	fara ocupatie	Pharmacist	when necessary	good	yes	no	yes	yes	no	yes	no	yes	I don't know	TRUE	TRUE	FALSE	FALSE	3-7	dental infection	I don't know	I don't know	I don't know	yes	yes	I don't know	TRUE	FALSE	TRUE	TRUE	neutral	partial disagree	total agree	total agree
7	G008	35	female	urban	vanzator	Family doctor	ocasional	good	no	no	yes	yes	no	yes	no	yes	I don't know	FALSE	TRUE	FALSE	FALSE	3-7	dental infection	yes	yes	yes	no	I don't know	I don't know	TRUE	TRUE	TRUE	FALSE	total agree	total agree	total agree	partial agree
8	G009	58	female	urban	pensionar	Family doctor	every 3 months	good	yes	no	yes	yes	no	yes	no	yes	yes	FALSE	TRUE	FALSE	FALSE	3-7	dental infection	I don't know	yes	I don't know	yes	yes	I don't know	TRUE	FALSE	TRUE	TRUE	total agree	partial agree	total agree	total agree
9	G010	24	male	urban	lucrator comercial	Pharmacist	ocasional	good	yes	no	yes	yes	no	yes	no	I don't know	I don't know	TRUE	TRUE	FALSE	TRUE	3-7	inflammation	I don't know	I don't know	I don't know	I don't know	I don't know	I don't know	TRUE	FALSE	TRUE	FALSE	partial agree	partial agree	total agree	neutral
10	G011	60	female	urban	administrator	Family doctor	yearly	good	yes	no	yes	no	no	no	no	yes	yes	FALSE	TRUE	FALSE	FALSE	3-7	dental infection	I don't know	I don't know	no	yes	yes	no	TRUE	FALSE	TRUE	TRUE	partial agree	total agree	total agree	total agree
11	G012	29	female	urban	profesor	Pharmacist	ocasional	good	yes	no	yes	yes	no	yes	no	yes	yes	TRUE	TRUE	FALSE	FALSE	3-7	dental infection	yes	yes	yes	yes	yes	yes	TRUE	TRUE	TRUE	TRUE	total agree	total agree	total agree	total agree
12	G013	32	male	urban	profesor	Family doctor	ocasional	good	yes	no	yes	yes	no	yes	no	yes	no	FALSE	FALSE	TRUE	TRUE	3-7	dental infection	yes	yes	yes	no	no	no	TRUE	FALSE	TRUE	TRUE	neutral	partial agree	total agree	total agree
13	G015	25	male	urban	economist	Family doctor	yearly	good	yes	no	yes	no	yes	yes	yes	yes	yes	TRUE	FALSE	FALSE	TRUE	≤3	dental infection	I don't know	yes	I don't know	yes	yes	yes	TRUE	TRUE	TRUE	TRUE	total agree	total agree	total agree	total agree
14	G016	47	female	urban	profesor	Family doctor	when necessary	good	yes	no	yes	yes	no	yes	no	yes	yes	FALSE	TRUE	FALSE	FALSE	3-7	inflammation	I don't know	yes	yes	yes	yes	no	TRUE	TRUE	TRUE	FALSE	total agree	total agree	total agree	total agree
15	G017	35	female	urban	referent bancar	Another specialist	ocasional	good	yes	no	yes	no	no	yes	no	yes	yes	FALSE	TRUE	FALSE	FALSE	3-7	dental infection	I don't know	yes	no	yes	yes	I don't know	TRUE	FALSE	TRUE	TRUE	total agree	total agree	total agree	partial agree
16	G019	33	female	urban	consilier clienti	Family doctor	yearly	good	no	no	yes	no	no	no	no	yes	yes	TRUE	TRUE	FALSE	FALSE	3-7	dental infection	no	yes	no	yes	yes	yes	TRUE	TRUE	TRUE	TRUE	total agree	total agree	total agree	total agree
17	G020	35	female	urban	economist	Another specialist	when necessary	excellent	no	no	no	no	no	no	no	yes	I don't know	FALSE	TRUE	FALSE	FALSE	3-7	dental infection	yes	yes	yes	yes	yes	yes	TRUE	TRUE	TRUE	TRUE	total agree	total agree	total agree	total agree
18	G021	48	female	urban	profesor	Family doctor	yearly	medium	yes	no	yes	yes	no	yes	no	yes	no	FALSE	TRUE	FALSE	FALSE	3-7	dental infection	yes	yes	yes	yes	yes	yes	TRUE	FALSE	TRUE	TRUE	total agree	total agree	total agree	partial agree
19	G022	40	female	urban	profesor	Family doctor	when necessary	excellent	no	no	yes	yes	no	yes	no	yes	yes	TRUE	TRUE	FALSE	FALSE	3-7	inflammation	yes	yes	I don't know	yes	yes	yes	TRUE	TRUE	TRUE	TRUE	total agree	partial agree	total agree	total agree
20	G023	50	male	urban	inginer mecanic	Self-medication	ocasional	good	yes	no	yes	no	yes	yes	yes	yes	yes	FALSE	TRUE	FALSE	TRUE	3-7	dental infection	yes	yes	no	yes	yes	I don't know	TRUE	TRUE	TRUE	TRUE	total agree	neutral	total agree	total agree
21	G024	37	female	urban	consilier bancar	Family doctor	when necessary	good	no	no	yes	yes	no	no	no	yes	yes	FALSE	TRUE	FALSE	FALSE	3-7	dental infection	no	yes	yes	yes	yes	no	TRUE	TRUE	TRUE	TRUE	total agree	total agree	total agree	total agree
22	G027	28	female	urban	economist-contabil	Family doctor	ocasional	good	yes	no	yes	yes	no	yes	no	yes	yes	TRUE	TRUE	TRUE	TRUE	3-7	dental infection	I don't know	I don't know	yes	yes	yes	yes	TRUE	TRUE	TRUE	TRUE	neutral	partial agree	total agree	total agree
23	G028	23	female	urban	profesor	Pharmacist	ocasional	good	no	no	yes	no	no	no	no	yes	yes	TRUE	FALSE	FALSE	TRUE	≤3	fever	I don't know	yes	yes	yes	yes	I don't know	TRUE	FALSE	TRUE	TRUE	total agree	total agree	total agree	neutral
24	G029	48	male	rural	inginer	Family doctor	ocasional	good	yes	no	yes	yes	no	yes	yes	yes	no	FALSE	TRUE	FALSE	FALSE	3-7	dental infection	I don't know	yes	no	yes	yes	no	TRUE	TRUE	TRUE	TRUE	partial agree	partial agree	partial agree	partial agree
25	G030	37	female	urban	economist	Family doctor	ocasional	good	no	no	yes	no	no	yes	no	yes	I don't know	FALSE	FALSE	TRUE	TRUE	>7	dental infection	I don't know	I don't know	no	I don't know	I don't know	no	TRUE	TRUE	TRUE	TRUE	total agree	partial agree	total agree	partial agree
26	G031	40	female	urban	profesor	Family doctor	when necessary	excellent	no	no	yes	no	no	yes	no	yes	I don't know	FALSE	TRUE	FALSE	FALSE	>7	dental infection	I don't know	yes	I don't know	yes	yes	I don't know	TRUE	TRUE	TRUE	TRUE	total agree	total agree	total agree	total agree
27	G032	45	female	urban	cadru didactic universitar	Another specialist	yearly	good	no	no	yes	yes	no	yes	no	yes	I don't know	TRUE	FALSE	FALSE	TRUE	3-7	dental infection	yes	yes	yes	yes	no	no	TRUE	TRUE	TRUE	TRUE	total agree	total agree	total agree	total agree
28	G033	43	male	urban	inginer	Family doctor	yearly	medium	no	no	yes	yes	no	yes	no	yes	I don't know	FALSE	FALSE	FALSE	TRUE	3-7	dental infection	yes	yes	yes	I don't know	I don't know	I don't know	TRUE	FALSE	TRUE	TRUE	total agree	total agree	total agree	total agree
29	G034	40	female	rural	profesor	Family doctor	when necessary	good	yes	yes	yes	no	no	yes	no	yes	I don't know	FALSE	FALSE	TRUE	FALSE	3-7	dental infection	I don't know	yes	yes	no	yes	I don't know	TRUE	TRUE	FALSE	TRUE	partial agree	total agree	total agree	total agree
30	G035	37	female	urban	profesor	Family doctor	when necessary	medium	yes	no	yes	no	no	yes	no	yes	yes	FALSE	TRUE	FALSE	FALSE	3-7	dental infection	no	yes	yes	yes	yes	yes	TRUE	TRUE	TRUE	TRUE	total agree	total agree	total agree	total agree
31	G036	64	male	urban	pensionar	Family doctor	every 3 months	good	yes	no	yes	yes	no	yes	no	yes	yes	FALSE	TRUE	FALSE	FALSE	3-7	dental infection	I don't know	yes	I don't know	yes	yes	I don't know	TRUE	FALSE	FALSE	TRUE	total agree	total agree	total agree	total agree
32	G037	31	female	urban	asistent universitar	Family doctor	when necessary	good	yes	no	yes	yes	no	no	no	yes	I don't know	FALSE	TRUE	FALSE	FALSE	3-7	dental infection	no	yes	yes	I don't know	I don't know	I don't know	TRUE	TRUE	TRUE	TRUE	total agree	total agree	total agree	total agree
33	G038	68	female	urban	pensionar	Family doctor	every 3 months	medium	no	no	no	no	no	yes	no	yes	I don't know	FALSE	TRUE	FALSE	FALSE	3-7	dental infection	I don't know	I don't know	yes	I don't know	yes	I don't know	TRUE	TRUE	TRUE	TRUE	total agree	total agree	total agree	total agree
34	G039	26	male	urban	inginer	Family doctor	ocasional	good	no	no	yes	no	no	no	no	I don't know	no	FALSE	TRUE	FALSE	FALSE	3-7	dental infection	yes	yes	I don't know	yes	no	yes	TRUE	TRUE	TRUE	TRUE	partial agree	total agree	total agree	total agree
35	G040	29	female	urban	consilier clienti	Another specialist	yearly	good	yes	no	yes	yes	yes	yes	no	yes	I don't know	TRUE	TRUE	FALSE	TRUE	3-7	inflammation	no	yes	yes	yes	yes	yes	TRUE	TRUE	TRUE	TRUE	total agree	total agree	total agree	total agree
36	G041	28	male	urban	conducator auto	Self-medication	when necessary	good	yes	no	yes	no	no	yes	no	yes	I don't know	FALSE	TRUE	FALSE	FALSE	3-7	dental infection	I don't know	yes	I don't know	yes	yes	I don't know	TRUE	FALSE	TRUE	TRUE	total agree	total agree	total agree	total agree
37	G042	45	female	rural	secretar	Pharmacist	every 3 months	medium	yes	no	yes	no	no	yes	no	yes	yes	TRUE	TRUE	FALSE	FALSE	3-7	inflammation	yes	yes	yes	no	yes	yes	TRUE	TRUE	TRUE	TRUE	total agree	total agree	total agree	total agree
38	G043	39	female	urban	consilier financiar	Another specialist	when necessary	medium	yes	no	yes	yes	no	yes	no	yes	I don't know	FALSE	FALSE	FALSE	TRUE	3-7	dental infection	I don't know	yes	yes	I don't know	I don't know	I don't know	TRUE	TRUE	TRUE	TRUE	total agree	total agree	total agree	total agree
39	G044	38	female	urban	inspector SSM	Family doctor	yearly	excellent	no	no	yes	no	no	no	no	yes	yes	FALSE	TRUE	FALSE	FALSE	3-7	dental infection	yes	I don't know	no	I don't know	I don't know	I don't know	TRUE	TRUE	FALSE	TRUE	total agree	partial disagree	total agree	total agree
40	G046	67	female	urban	pensionar	Family doctor	every 3 months	medium	yes	no	yes	no	no	yes	no	yes	I don't know	FALSE	TRUE	FALSE	FALSE	3-7	inflammation	I don't know	I don't know	yes	I don't know	yes	I don't know	TRUE	TRUE	TRUE	TRUE	total agree	total agree	total agree	total agree
41	G047	75	male	urban	pensionar	Another specialist	monthly	medium	no	no	yes	no	no	yes	no	yes	I don't know	FALSE	TRUE	FALSE	FALSE	3-7	dental infection	yes	yes	no	yes	yes	yes	TRUE	TRUE	TRUE	TRUE	total agree	partial agree	total agree	total agree
42	G048	48	female	urban	functionar	Pharmacist	ocasional	good	yes	no	yes	no	no	yes	no	yes	I don't know	FALSE	TRUE	FALSE	FALSE	3-7	dental infection	I don't know	yes	yes	no	yes	yes	TRUE	TRUE	TRUE	FALSE	partial agree	partial disagree	total agree	partial disagree
43	G049	28	female	urban	functionar public	Another specialist	ocasional	good	yes	no	yes	yes	no	yes	no	yes	yes	FALSE	TRUE	FALSE	TRUE	3-7	inflammation	I don't know	yes	no	yes	yes	I don't know	FALSE	TRUE	TRUE	TRUE	total agree	neutral	total agree	partial agree
44	G050	23	female	urban	cosmetician	Pharmacist	yearly	good	yes	no	yes	yes	no	yes	no	yes	yes	TRUE	TRUE	FALSE	TRUE	3-7	dental infection	yes	yes	no	yes	yes	yes	TRUE	TRUE	TRUE	TRUE	total agree	total agree	total agree	total agree
45	G051	30	male	urban	inginer mecanic	Family doctor	yearly	good	yes	no	yes	yes	no	yes	no	yes	I don't know	FALSE	TRUE	FALSE	FALSE	3-7	inflammation	no	yes	no	yes	yes	yes	FALSE	TRUE	TRUE	TRUE	partial agree	neutral	total agree	partial agree
46	G052	64	female	urban	pensionar	Family doctor	yearly	medium	yes	no	yes	no	yes	yes	yes	yes	yes	TRUE	FALSE	TRUE	TRUE	3-7	dental infection	I don't know	yes	no	no	yes	yes	TRUE	TRUE	FALSE	TRUE	total agree	partial agree	total agree	partial agree
47	G053	29	female	rural	croitor	Family doctor	when necessary	excellent	yes	no	yes	no	no	yes	yes	yes	yes	FALSE	TRUE	FALSE	FALSE	3-7	dental infection	I don't know	I don't know	yes	I don't know	I don't know	I don't know	TRUE	TRUE	TRUE	TRUE	total agree	total agree	total agree	total agree
48	G054	75	female	urban	pensionar	Family doctor	when necessary	medium	yes	yes	yes	yes	no	yes	yes	I don't know	I don't know	FALSE	TRUE	FALSE	FALSE	>7	cough	yes	yes	no	I don't know	I don't know	yes	TRUE	TRUE	TRUE	TRUE	neutral	neutral	neutral	total agree
49	G055	45	female	urban	economist	Pharmacist	when necessary	medium	yes	no	no	no	no	yes	no	yes	I don't know	FALSE	FALSE	FALSE	TRUE	3-7	dental infection	I don't know	yes	yes	no	yes	no	TRUE	TRUE	TRUE	TRUE	total agree	partial disagree	total agree	partial agree
50	G056	52	male	urban	pensionar	Family doctor	yearly	good	no	no	yes	yes	no	no	no	yes	I don't know	FALSE	TRUE	FALSE	FALSE	>7	dental infection	yes	yes	no	I don't know	I don't know	I don't know	TRUE	TRUE	TRUE	TRUE	partial agree	partial agree	total agree	neutral
51	G057	37	male	urban	inginer	Family doctor	when necessary	good	yes	no	yes	no	yes	yes	no	I don't know	I don't know	FALSE	TRUE	FALSE	FALSE	3-7	dental infection	yes	yes	no	yes	yes	no	TRUE	TRUE	TRUE	TRUE	total agree	total agree	total agree	total agree
52	G058	64	female	urban	pensionar	Family doctor	ocasional	medium	yes	no	yes	yes	no	yes	no	yes	I don't know	TRUE	TRUE	TRUE	TRUE	>7	dental infection	yes	yes	no	yes	yes	yes	TRUE	TRUE	TRUE	TRUE	total agree	total agree	total agree	total agree
53	G059	35	male	rural	mecanic	Family doctor	when necessary	good	yes	yes	yes	yes	no	yes	yes	yes	I don't know	TRUE	TRUE	FALSE	FALSE	3-7	inflammation	I don't know	yes	no	I don't know	I don't know	I don't know	TRUE	TRUE	TRUE	TRUE	total agree	partial disagree	total agree	neutral
54	G060	47	female	urban	casnica	Family doctor	when necessary	bad	yes	no	yes	no	no	yes	no	yes	yes	FALSE	TRUE	FALSE	TRUE	>7	dental infection	yes	yes	yes	yes	yes	no	TRUE	TRUE	TRUE	TRUE	total agree	partial agree	total agree	total agree
55	G061	18	female	rural	elev	Family doctor	ocasional	good	no	no	yes	yes	no	yes	no	yes	I don't know	FALSE	FALSE	FALSE	TRUE	3-7	dental infection	yes	yes	yes	yes	no	I don't know	TRUE	TRUE	TRUE	TRUE	partial disagree	partial agree	total agree	partial disagree
56	G063	47	female	urban	economist	Family doctor	when necessary	good	no	no	yes	no	no	no	no	yes	no	FALSE	TRUE	FALSE	FALSE	3-7	dental infection	I don't know	I don't know	yes	I don't know	I don't know	I don't know	TRUE	FALSE	TRUE	TRUE	neutral	neutral	total agree	total agree
57	G064	59	male	urban	electrician	Family doctor	yearly	good	no	no	yes	no	no	yes	no	yes	yes	FALSE	TRUE	FALSE	FALSE	3-7	inflammation	I don't know	yes	no	I don't know	I don't know	I don't know	TRUE	TRUE	TRUE	TRUE	total agree	total agree	total agree	total agree
58	G065	37	female	urban	vanzator	Family doctor	when necessary	bad	no	no	yes	no	no	yes	no	yes	I don't know	FALSE	TRUE	FALSE	FALSE	≤3	dental infection	no	yes	yes	no	yes	I don't know	TRUE	TRUE	TRUE	TRUE	total agree	total agree	total agree	neutral
59	G067	19	female	rural	invatator	Family doctor	when necessary	medium	yes	no	yes	no	no	yes	no	yes	I don't know	TRUE	FALSE	FALSE	TRUE	3-7	dental infection	yes	I don't know	yes	yes	I don't know	no	FALSE	FALSE	TRUE	TRUE	neutral	partial agree	partial agree	partial agree
60	G068	30	female	urban	asistent manager	Family doctor	yearly	good	no	no	yes	yes	no	yes	no	yes	yes	FALSE	TRUE	FALSE	FALSE	3-7	dental infection	I don't know	I don't know	no	I don't know	yes	I don't know	TRUE	FALSE	TRUE	TRUE	partial agree	total agree	total agree	total agree
61	G069	42	female	rural	ingrijitor	Pharmacist	when necessary	medium	yes	yes	yes	yes	yes	yes	no	yes	yes	TRUE	TRUE	FALSE	FALSE	3-7	dental infection	yes	yes	no	no	I don't know	yes	FALSE	TRUE	TRUE	TRUE	total agree	total agree	total agree	total agree
62	G070	46	female	urban	infirmiera	Emergency Room	when necessary	good	yes	no	yes	yes	no	yes	no	yes	yes	FALSE	TRUE	FALSE	FALSE	3-7	inflammation	yes	I don't know	yes	yes	yes	yes	TRUE	TRUE	TRUE	TRUE	total agree	partial agree	total agree	total agree
63	G071	47	female	rural	muncitor	Family doctor	yearly	good	yes	no	no	no	no	yes	no	yes	yes	TRUE	TRUE	FALSE	TRUE	3-7	dental infection	I don't know	yes	I don't know	yes	yes	I don't know	TRUE	TRUE	TRUE	TRUE	total agree	total agree	total agree	total agree
64	G072	38	female	urban	inspector resurse umane	Family doctor	ocasional	good	yes	no	yes	no	no	yes	no	yes	yes	FALSE	TRUE	FALSE	TRUE	3-7	dental infection	I don't know	yes	no	yes	yes	I don't know	TRUE	FALSE	TRUE	TRUE	total agree	total agree	total agree	total agree
65	G073	31	male	urban	muncitor necalificat	Pharmacist	when necessary	excellent	yes	yes	yes	yes	yes	yes	no	yes	yes	FALSE	TRUE	FALSE	TRUE	≤3	dental infection	yes	yes	I don't know	yes	yes	I don't know	TRUE	TRUE	FALSE	TRUE	total agree	partial disagree	partial agree	total agree
66	G074	37	male	urban	operator masinist	Family doctor	when necessary	good	yes	no	yes	no	no	yes	no	yes	I don't know	FALSE	TRUE	FALSE	FALSE	3-7	dental infection	yes	yes	yes	yes	yes	I don't know	TRUE	FALSE	TRUE	TRUE	total agree	total agree	total agree	total agree
67	G075	48	male	urban	ospatar	Family doctor	when necessary	good	no	no	yes	yes	no	no	no	yes	I don't know	FALSE	TRUE	FALSE	FALSE	3-7	inflammation	yes	I don't know	I don't know	yes	yes	no	TRUE	TRUE	TRUE	TRUE	total agree	total disagree	total agree	total agree
68	G076	31	female	rural	asistent social	Pharmacist	when necessary	excellent	no	no	yes	yes	no	yes	no	yes	yes	TRUE	TRUE	FALSE	FALSE	3-7	dental infection	yes	I don't know	yes	yes	yes	yes	TRUE	TRUE	TRUE	TRUE	total agree	partial agree	total agree	total agree
69	G077	31	male	urban	sofer	Family doctor	yearly	good	yes	no	yes	yes	yes	yes	yes	I don't know	I don't know	FALSE	FALSE	FALSE	TRUE	≤3	dental infection	yes	no	I don't know	no	I don't know	I don't know	FALSE	FALSE	FALSE	FALSE	partial agree	partial agree	total agree	neutral
70	G078	34	male	urban	pompier	Family doctor	every 3 months	excellent	no	no	yes	no	no	yes	no	I don't know	I don't know	FALSE	TRUE	FALSE	FALSE	3-7	dental infection	yes	I don't know	I don't know	no	no	I don't know	TRUE	TRUE	TRUE	TRUE	total agree	partial agree	total agree	partial agree
71	G079	38	female	urban	administrator public	Another specialist	when necessary	good	yes	no	yes	no	no	yes	no	yes	yes	FALSE	TRUE	FALSE	FALSE	3-7	inflammation	I don't know	yes	no	no	no	no	FALSE	TRUE	FALSE	TRUE	total agree	total agree	total agree	total agree
72	G080	28	female	urban	asistent social	Family doctor	when necessary	good	yes	no	yes	no	no	no	no	yes	yes	FALSE	TRUE	TRUE	TRUE	3-7	dental infection	yes	yes	yes	yes	yes	yes	TRUE	TRUE	TRUE	TRUE	total agree	total agree	total agree	total agree
73	G080	39	female	urban	agent agricol	Family doctor	when necessary	good	no	no	yes	yes	no	yes	no	yes	I don't know	FALSE	TRUE	FALSE	TRUE	3-7	chills	I don't know	I don't know	yes	yes	yes	yes	FALSE	FALSE	TRUE	TRUE	total agree	total agree	total agree	total agree
74	G081	29	male	urban	sofer	Another specialist	yearly	excellent	yes	no	yes	yes	no	yes	yes	yes	I don't know	FALSE	TRUE	FALSE	FALSE	3-7	dental infection	no	yes	no	no	no	yes	TRUE	TRUE	TRUE	TRUE	total agree	total agree	total agree	total agree
75	G082	24	female	urban	jurnalist	Family doctor	every 3 months	excellent	no	no	yes	yes	no	no	no	I don't know	I don't know	TRUE	TRUE	FALSE	FALSE	≤3	dental infection	yes	yes	no	yes	yes	no	TRUE	TRUE	TRUE	TRUE	total agree	total agree	total agree	total agree
76	G083	48	female	urban	economist	Pharmacist	when necessary	good	no	no	yes	no	no	yes	no	yes	yes	TRUE	TRUE	FALSE	TRUE	3-7	inflammation	yes	yes	yes	yes	yes	yes	TRUE	TRUE	TRUE	TRUE	total agree	total agree	total agree	total agree
77	G084	32	female	urban	profesor	Family doctor	yearly	good	yes	no	yes	yes	no	no	no	yes	I don't know	FALSE	FALSE	TRUE	FALSE	3-7	dental infection	I don't know	yes	yes	yes	yes	I don't know	TRUE	TRUE	TRUE	TRUE	total agree	total agree	total agree	total agree
78	G085	50	female	urban	invatator	Family doctor	yearly	medium	yes	no	yes	no	no	yes	no	yes	I don't know	FALSE	TRUE	FALSE	FALSE	3-7	dental infection	yes	yes	yes	yes	yes	I don't know	TRUE	TRUE	TRUE	TRUE	total agree	neutral	total agree	total agree
79	G086	44	female	urban	profesor	Family doctor	yearly	good	no	no	yes	no	no	yes	no	yes	yes	TRUE	TRUE	TRUE	TRUE	3-7	inflammation	I don't know	yes	yes	yes	yes	no	TRUE	TRUE	TRUE	TRUE	total agree	total agree	total agree	partial agree
80	G088	34	male	urban	inspector ISU	Family doctor	ocasional	good	no	no	yes	yes	yes	yes	yes	yes	yes	TRUE	TRUE	TRUE	FALSE	≤3	chills	no	yes	yes	yes	yes	no	TRUE	TRUE	TRUE	TRUE	total agree	partial agree	total agree	total agree
81	G089	46	female	urban	profesor	Self-medication	when necessary	poor	yes	yes	yes	no	no	yes	no	yes	I don't know	TRUE	FALSE	FALSE	TRUE	3-7	inflammation	no	yes	yes	yes	yes	yes	TRUE	TRUE	TRUE	TRUE	total agree	total agree	total agree	total agree
82	G091	50	female	urban	economist	Another specialist	yearly	good	yes	no	yes	yes	no	yes	no	yes	I don't know	FALSE	TRUE	FALSE	FALSE	3-7	dental infection	I don't know	yes	I don't know	I don't know	I don't know	I don't know	TRUE	FALSE	TRUE	TRUE	total agree	neutral	total agree	total agree
83	G092	32	male	urban	referent bancar	Family doctor	when necessary	good	yes	no	yes	yes	no	yes	no	yes	yes	FALSE	TRUE	FALSE	FALSE	>7	inflammation	yes	yes	no	yes	yes	yes	TRUE	FALSE	TRUE	TRUE	partial agree	neutral	neutral	total agree
84	G094	50	male	urban	sofer	Self-medication	when necessary	medium	yes	no	yes	yes	yes	yes	yes	I don't know	I don't know	TRUE	TRUE	FALSE	FALSE	>7	cough	yes	yes	I don't know	I don't know	I don't know	I don't know	TRUE	TRUE	TRUE	TRUE	total agree	neutral	total agree	neutral
85	G095	41	male	urban	inginer	Self-medication	ocasional	good	yes	no	yes	no	no	yes	no	yes	yes	FALSE	TRUE	FALSE	TRUE	3-7	dental infection	yes	I don't know	no	yes	yes	yes	TRUE	TRUE	TRUE	TRUE	total agree	total agree	total agree	partial agree
86	G096	20	female	urban	eleva	Family doctor	when necessary	good	yes	no	yes	no	no	no	no	yes	no	FALSE	TRUE	FALSE	TRUE	3-7	dental infection	I don't know	yes	yes	yes	yes	no	TRUE	TRUE	TRUE	TRUE	total agree	total agree	total agree	total agree
87	G097	30	female	urban	inginer	Family doctor	ocasional	excellent	no	no	yes	no	no	yes	no	yes	yes	FALSE	FALSE	TRUE	FALSE	3-7	dental infection	yes	yes	yes	yes	yes	yes	TRUE	FALSE	TRUE	TRUE	total agree	total agree	total agree	total agree
88	G098	57	female	rural	inspector	Family doctor	yearly	good	yes	no	yes	yes	no	yes	no	yes	I don't know	FALSE	TRUE	FALSE	TRUE	3-7	dental infection	no	I don't know	no	I don't know	I don't know	I don't know	TRUE	TRUE	TRUE	TRUE	total agree	total agree	total agree	total agree
89	G100	40	female	urban	profesor	Family doctor	ocasional	medium	yes	no	yes	no	no	yes	no	yes	yes	FALSE	TRUE	FALSE	TRUE	3-7	dental infection	yes	yes	yes	yes	yes	I don't know	TRUE	TRUE	TRUE	TRUE	total agree	neutral	total agree	total agree
90	G102	35	female	urban	profesor	Family doctor	yearly	good	yes	no	yes	yes	no	yes	no	yes	yes	TRUE	FALSE	TRUE	TRUE	3-7	dental infection	I don't know	yes	yes	yes	yes	I don't know	TRUE	TRUE	TRUE	TRUE	neutral	total agree	total agree	total agree
91	G103	39	female	urban	profesor	Family doctor	yearly	excellent	yes	no	yes	yes	no	yes	no	yes	yes	TRUE	TRUE	FALSE	TRUE	>7	dental infection	yes	yes	yes	I don't know	yes	no	TRUE	FALSE	FALSE	TRUE	total agree	partial agree	total agree	total agree
92	G104	40	male	rural	invatator	Family doctor	ocasional	good	yes	no	yes	no	no	yes	no	yes	yes	FALSE	TRUE	FALSE	FALSE	3-7	dental infection	no	I don't know	no	I don't know	I don't know	no	FALSE	FALSE	TRUE	FALSE	total agree	total agree	total agree	total agree
93	G104	43	female	urban	profesor	Family doctor	ocasional	excellent	no	no	yes	yes	no	yes	no	yes	yes	FALSE	TRUE	FALSE	FALSE	3-7	dental infection	yes	yes	yes	yes	yes	yes	TRUE	TRUE	TRUE	TRUE	total agree	neutral	total agree	total agree
94	G105	27	male	urban	profesor	Family doctor	yearly	good	yes	no	yes	yes	no	yes	yes	yes	yes	TRUE	TRUE	TRUE	TRUE	3-7	dental infection	no	yes	yes	yes	yes	yes	FALSE	FALSE	TRUE	FALSE	total agree	total agree	total agree	total agree
95	G106	26	male	urban	profesor	Family doctor	every 3 months	medium	no	no	yes	no	no	no	no	yes	no	TRUE	FALSE	TRUE	TRUE	3-7	inflammation	yes	yes	yes	no	yes	no	TRUE	TRUE	TRUE	TRUE	total agree	total agree	total agree	total agree
96	G107	39	female	urban	profesor	Family doctor	yearly	good	yes	no	yes	no	yes	yes	no	yes	I don't know	TRUE	TRUE	TRUE	TRUE	3-7	dental infection	no	yes	yes	I don't know	no	no	TRUE	TRUE	TRUE	TRUE	total agree	total agree	total agree	total agree
97	G108	38	male	urban	agent comercial	Family doctor	when necessary	good	yes	no	yes	yes	no	yes	no	yes	I don't know	TRUE	TRUE	FALSE	TRUE	3-7	inflammation	I don't know	yes	yes	yes	yes	yes	FALSE	TRUE	TRUE	TRUE	neutral	total agree	total agree	total agree
98	G109	30	male	urban	asistent vanzari	Self-medication	when necessary	good	yes	no	yes	no	yes	yes	yes	yes	I don't know	FALSE	TRUE	FALSE	TRUE	3-7	chills	I don't know	I don't know	I don't know	I don't know	I don't know	I don't know	TRUE	TRUE	TRUE	TRUE	neutral	partial agree	partial agree	neutral
99	G110	62	male	urban	lucrator comercial	Another specialist	ocasional	good	yes	no	yes	no	no	no	no	yes	I don't know	FALSE	TRUE	FALSE	FALSE	3-7	dental infection	I don't know	yes	no	yes	yes	no	TRUE	FALSE	TRUE	TRUE	total agree	total agree	total agree	total agree
100	G111	42	male	urban	functionar public	Family doctor	when necessary	good	yes	no	yes	no	no	yes	no	yes	I don't know	FALSE	TRUE	FALSE	FALSE	3-7	dental infection	no	I don't know	yes	I don't know	I don't know	no	TRUE	TRUE	TRUE	TRUE	total agree	neutral	total agree	neutral
101	G112	59	female	urban	macaragiu	Family doctor	every 3 months	poor	yes	yes	yes	yes	no	yes	no	I don't know	I don't know	TRUE	TRUE	FALSE	TRUE	>7	dental infection	no	I don't know	no	I don't know	yes	I don't know	TRUE	FALSE	FALSE	TRUE	total agree	partial agree	total agree	total agree
102	G113	47	female	rural	economist	Another specialist	when necessary	medium	yes	no	yes	yes	no	yes	no	yes	yes	TRUE	TRUE	FALSE	TRUE	3-7	cough	I don't know	yes	I don't know	I don't know	I don't know	no	TRUE	TRUE	TRUE	TRUE	total agree	partial agree	total agree	partial agree
103	G114	23	female	urban	consultant dermato	Family doctor	ocasional	good	yes	yes	yes	no	no	yes	no	yes	yes	FALSE	TRUE	TRUE	TRUE	3-7	dental infection	no	yes	I don't know	yes	yes	yes	TRUE	FALSE	TRUE	FALSE	total agree	total agree	total agree	total agree
104	G115	41	female	urban	profesor	Family doctor	ocasional	medium	yes	yes	yes	no	no	yes	no	yes	yes	TRUE	TRUE	FALSE	FALSE	3-7	dental infection	no	I don't know	no	I don't know	I don't know	I don't know	TRUE	TRUE	TRUE	TRUE	partial agree	partial disagree	total agree	partial agree
105	G118	36	male	urban	profesor	Family doctor	yearly	good	yes	yes	yes	yes	no	yes	yes	yes	yes	FALSE	TRUE	FALSE	FALSE	>7	cough	no	yes	no	no	no	yes	TRUE	TRUE	TRUE	TRUE	total agree	partial agree	total agree	total agree
106	G119	43	female	urban	inspector	Family doctor	yearly	good	no	no	yes	yes	no	yes	no	yes	I don't know	TRUE	TRUE	FALSE	FALSE	3-7	dental infection	I don't know	yes	no	yes	yes	I don't know	TRUE	TRUE	TRUE	TRUE	total agree	total agree	total agree	total agree
107	G121	42	female	urban	secretar	Another specialist	yearly	good	yes	no	yes	yes	no	yes	no	yes	yes	FALSE	TRUE	FALSE	FALSE	3-7	dental infection	I don't know	I don't know	yes	yes	yes	yes	TRUE	TRUE	TRUE	TRUE	total agree	total agree	total agree	partial agree
108	G122	28	female	urban	inspector	Family doctor	every 3 months	good	no	no	yes	yes	yes	yes	no	yes	yes	TRUE	TRUE	FALSE	FALSE	3-7	dental infection	no	yes	yes	yes	yes	yes	TRUE	FALSE	TRUE	TRUE	total agree	partial agree	total agree	total agree
109	G123	43	female	rural	profesor	Pharmacist	ocasional	excellent	yes	no	yes	yes	no	yes	no	yes	I don't know	TRUE	TRUE	TRUE	TRUE	3-7	dental infection	I don't know	I don't know	yes	yes	I don't know	no	TRUE	TRUE	TRUE	TRUE	total agree	total agree	total agree	total agree
110	G124	50	male	urban	functionar public	Alternative medicine	when necessary	excellent	yes	no	no	no	no	no	no	yes	I don't know	TRUE	FALSE	FALSE	FALSE	≤3	dental infection	I don't know	no	yes	I don't know	yes	no	FALSE	TRUE	TRUE	FALSE	partial agree	total agree	partial agree	partial agree
111	G125	38	female	urban	infirmiera	Family doctor	when necessary	good	yes	no	yes	yes	no	yes	no	yes	yes	FALSE	TRUE	FALSE	FALSE	3-7	dental infection	yes	yes	yes	yes	yes	yes	TRUE	FALSE	TRUE	TRUE	total agree	partial agree	total agree	neutral
112	G127	42	male	urban	agent de securitate	Family doctor	yearly	good	yes	no	yes	no	yes	yes	no	yes	I don't know	FALSE	TRUE	FALSE	TRUE	3-7	chills	no	yes	no	yes	no	yes	TRUE	TRUE	TRUE	TRUE	total agree	total agree	total agree	total agree
113	G128	35	female	urban	consilier financiar	Pharmacist	when necessary	good	yes	no	yes	no	no	yes	no	yes	yes	TRUE	FALSE	TRUE	FALSE	3-7	dental infection	yes	yes	yes	yes	yes	I don't know	TRUE	TRUE	FALSE	TRUE	total agree	total agree	total agree	total agree
114	G130	27	female	urban	fara ocupatie	Family doctor	when necessary	good	yes	no	yes	no	no	yes	no	yes	yes	FALSE	TRUE	TRUE	FALSE	3-7	inflammation	yes	yes	yes	yes	yes	yes	TRUE	TRUE	FALSE	TRUE	total agree	total agree	total agree	total agree
115	G131	31	female	urban	consilier juridic	Family doctor	yearly	good	yes	no	yes	yes	yes	yes	no	yes	yes	FALSE	TRUE	FALSE	TRUE	3-7	dental infection	I don't know	yes	yes	yes	yes	I don't know	TRUE	TRUE	TRUE	TRUE	total agree	partial agree	total agree	total agree
116	G132	30	male	urban	inginer	Self-medication	when necessary	good	yes	no	yes	no	no	yes	yes	yes	yes	TRUE	TRUE	FALSE	FALSE	3-7	dental infection	I don't know	yes	yes	yes	yes	I don't know	TRUE	TRUE	TRUE	TRUE	total agree	total agree	total agree	total agree
117	G133	45	male	rural	muncitor	Family doctor	when necessary	excellent	no	no	no	yes	yes	yes	yes	I don't know	I don't know	TRUE	FALSE	FALSE	TRUE	3-7	dental infection	yes	I don't know	yes	I don't know	I don't know	I don't know	FALSE	FALSE	TRUE	TRUE	total disagree	total agree	neutral	partial agree
118	G134	39	female	urban	inginer	Family doctor	ocasional	good	yes	no	yes	no	no	yes	no	yes	I don't know	FALSE	TRUE	FALSE	FALSE	3-7	dental infection	I don't know	yes	yes	yes	yes	yes	TRUE	TRUE	TRUE	TRUE	neutral	partial agree	total agree	total agree
119	G135	28	female	urban	vanzator	Family doctor	when necessary	good	no	no	yes	no	no	yes	no	yes	I don't know	TRUE	TRUE	FALSE	FALSE	3-7	dental infection	I don't know	I don't know	yes	I don't know	yes	I don't know	TRUE	FALSE	TRUE	TRUE	partial agree	neutral	total agree	partial agree
120	G136	68	male	urban	pensionar	Family doctor	when necessary	good	yes	no	yes	yes	no	yes	no	yes	I don't know	TRUE	TRUE	TRUE	TRUE	>7	dental infection	yes	yes	yes	yes	yes	yes	TRUE	TRUE	TRUE	TRUE	total agree	total agree	total agree	total agree
121	G137	48	female	urban	casnica	Family doctor	yearly	good	yes	no	yes	no	yes	yes	yes	yes	I don't know	FALSE	TRUE	TRUE	TRUE	≤3	dental infection	yes	I don't know	yes	yes	yes	I don't know	TRUE	TRUE	TRUE	TRUE	partial agree	neutral	partial agree	partial agree
122	G138	38	female	urban	ingrijitor	Family doctor	ocasional	good	yes	no	yes	yes	no	yes	no	yes	yes	FALSE	TRUE	FALSE	FALSE	3-7	dental infection	I don't know	yes	yes	yes	yes	yes	TRUE	TRUE	TRUE	TRUE	total agree	partial agree	total agree	total agree
123	G139	67	male	urban	pensionar	Family doctor	every 3 months	medium	yes	no	yes	no	no	no	no	yes	I don't know	FALSE	TRUE	FALSE	FALSE	3-7	dental infection	no	yes	I don't know	I don't know	yes	I don't know	TRUE	FALSE	TRUE	TRUE	total agree	total agree	total agree	total agree
124	G140	30	female	urban	administrator	Family doctor	when necessary	good	yes	no	yes	yes	yes	yes	no	yes	yes	TRUE	FALSE	TRUE	TRUE	>7	dental infection	I don't know	I don't know	I don't know	no	I don't know	I don't know	TRUE	TRUE	TRUE	FALSE	partial agree	partial agree	total agree	total agree
125	G141	25	female	urban	vanzator	Emergency Room	ocasional	excellent	yes	yes	yes	yes	no	no	yes	I don't know	I don't know	FALSE	TRUE	FALSE	FALSE	≤3	dental infection	I don't know	I don't know	yes	I don't know	I don't know	I don't know	FALSE	TRUE	TRUE	TRUE	partial agree	partial agree	partial agree	partial agree
126	G142	42	female	urban	vanzator	Family doctor	when necessary	medium	no	no	yes	yes	yes	yes	no	yes	yes	TRUE	TRUE	FALSE	FALSE	3-7	inflammation	I don't know	I don't know	yes	yes	yes	no	TRUE	TRUE	TRUE	TRUE	total agree	neutral	total agree	total agree
127	G143	28	female	urban	inginer chimist	Another specialist	yearly	medium	yes	no	yes	yes	no	yes	no	yes	yes	TRUE	FALSE	TRUE	FALSE	3-7	dental infection	yes	yes	no	yes	yes	I don't know	TRUE	TRUE	TRUE	TRUE	total agree	total agree	partial agree	neutral
128	G144	45	female	urban	expert contabil	Family doctor	ocasional	good	yes	no	yes	yes	no	yes	no	yes	no	FALSE	TRUE	FALSE	FALSE	≤3	dental infection	I don't know	I don't know	no	no	I don't know	no	TRUE	TRUE	TRUE	TRUE	total agree	partial agree	total agree	total agree
129	G145	48	male	urban	inginer	Family doctor	yearly	good	yes	no	yes	no	no	yes	yes	yes	I don't know	TRUE	TRUE	FALSE	FALSE	3-7	dental infection	yes	yes	yes	yes	yes	I don't know	TRUE	TRUE	TRUE	TRUE	total agree	neutral	total agree	total agree
130	G146	45	male	urban	sofer macaragiu	Family doctor	ocasional	good	no	no	yes	no	no	yes	no	yes	yes	FALSE	TRUE	FALSE	FALSE	3-7	dental infection	I don't know	I don't know	no	I don't know	yes	I don't know	TRUE	FALSE	FALSE	TRUE	total agree	partial agree	total agree	total agree
131	G148	48	female	urban	profesor	Family doctor	when necessary	good	no	no	yes	yes	no	yes	no	yes	I don't know	FALSE	TRUE	FALSE	FALSE	3-7	dental infection	yes	I don't know	I don't know	yes	yes	no	TRUE	TRUE	TRUE	TRUE	total agree	total disagree	total agree	total agree
132	G149	55	male	urban	casier	Family doctor	every 3 months	poor	no	no	yes	yes	no	yes	yes	yes	I don't know	FALSE	FALSE	TRUE	FALSE	>7	dental infection	I don't know	I don't know	no	I don't know	I don't know	no	TRUE	TRUE	FALSE	TRUE	partial agree	total disagree	total agree	partial agree
133	G150	35	female	urban	vanzator	Family doctor	ocasional	medium	yes	no	yes	yes	yes	yes	no	yes	yes	TRUE	TRUE	FALSE	TRUE	3-7	dental infection	yes	I don't know	yes	no	yes	I don't know	TRUE	FALSE	FALSE	TRUE	total agree	partial agree	total agree	partial agree
134	G152	23	female	urban	model tatuator	Another specialist	monthly	good	yes	yes	no	yes	no	yes	no	yes	yes	FALSE	TRUE	FALSE	FALSE	>7	dental infection	yes	yes	I don't know	yes	yes	yes	TRUE	TRUE	TRUE	TRUE	total agree	total agree	total agree	total agree
135	G153	24	male	urban	profesor	Family doctor	when necessary	good	yes	no	yes	no	yes	yes	yes	yes	yes	FALSE	FALSE	TRUE	TRUE	3-7	cough	I don't know	I don't know	yes	yes	yes	I don't know	TRUE	TRUE	TRUE	TRUE	total agree	total agree	total agree	total agree
136	G155	32	male	urban	liber intreprinzator	Self-medication	ocasional	excellent	yes	no	yes	no	no	yes	no	no	yes	FALSE	FALSE	TRUE	TRUE	3-7	inflammation	yes	yes	no	yes	no	no	FALSE	FALSE	TRUE	TRUE	total agree	partial agree	total agree	total agree
137	G156	59	male	urban	pensionar	Family doctor	monthly	medium	yes	no	yes	no	yes	yes	no	yes	I don't know	TRUE	TRUE	FALSE	FALSE	3-7	dental infection	yes	yes	I don't know	I don't know	I don't know	no	TRUE	TRUE	TRUE	TRUE	partial agree	partial agree	total agree	neutral
138	G157	54	female	urban	casnica	Another specialist	when necessary	medium	no	no	yes	yes	yes	no	no	yes	I don't know	FALSE	TRUE	FALSE	FALSE	>7	throat	I don't know	I don't know	no	yes	yes	I don't know	TRUE	TRUE	TRUE	TRUE	total agree	neutral	partial agree	partial agree
139	G158	20	male	urban	agent vanzari	Family doctor	ocasional	excellent	yes	no	yes	yes	no	yes	no	yes	yes	TRUE	FALSE	FALSE	FALSE	3-7	dental infection	yes	yes	yes	yes	yes	yes	TRUE	TRUE	FALSE	TRUE	total agree	partial agree	total agree	total agree
140	G159	19	female	urban	elev	Family doctor	monthly	excellent	no	no	yes	yes	yes	yes	no	I don't know	I don't know	TRUE	TRUE	FALSE	FALSE	3-7	inflammation	I don't know	yes	no	yes	I don't know	yes	TRUE	TRUE	TRUE	FALSE	total agree	partial agree	total agree	total agree
141	G160	48	female	urban	specialist HR	Another specialist	yearly	good	yes	no	yes	no	no	yes	no	yes	yes	FALSE	TRUE	FALSE	FALSE	3-7	dental infection	no	yes	I don't know	yes	yes	yes	TRUE	FALSE	TRUE	TRUE	partial agree	total agree	total agree	partial agree
142	G161	40	male	urban	programator IT	Emergency Room	when necessary	good	yes	yes	yes	no	no	no	no	no	no	TRUE	TRUE	TRUE	TRUE	≤3	neoplasia	no	no	no	I don't know	yes	yes	TRUE	TRUE	TRUE	TRUE	partial agree	partial agree	partial agree	partial agree
143	G162	18	female	urban	elev	Family doctor	ocasional	excellent	yes	no	yes	yes	no	yes	no	yes	I don't know	FALSE	TRUE	FALSE	FALSE	3-7	inflammation	I don't know	yes	yes	yes	I don't know	yes	TRUE	TRUE	TRUE	TRUE	total agree	neutral	total agree	total agree
144	G163	45	female	urban	bona	Family doctor	every 3 months	medium	no	no	yes	yes	no	yes	yes	yes	yes	FALSE	TRUE	FALSE	FALSE	>7	cough	I don't know	yes	no	yes	no	yes	TRUE	TRUE	TRUE	TRUE	total agree	neutral	total agree	total agree
145	G165	40	female	urban	agent vanzari	Family doctor	every 3 months	good	yes	no	yes	no	yes	yes	no	yes	no	TRUE	FALSE	FALSE	TRUE	3-7	chills	yes	yes	yes	no	I don't know	I don't know	TRUE	TRUE	TRUE	TRUE	total agree	partial agree	total agree	total agree
146	G166	45	male	urban	agent paza	Family doctor	yearly	medium	no	no	yes	no	yes	yes	no	yes	I don't know	TRUE	FALSE	TRUE	FALSE	3-7	inflammation	yes	yes	yes	I don't know	I don't know	no	TRUE	TRUE	TRUE	TRUE	total agree	partial agree	total agree	total agree
147	G167	27	female	urban	casier	Family doctor	when necessary	good	yes	yes	yes	yes	no	yes	yes	yes	yes	TRUE	FALSE	TRUE	FALSE	≤3	dental infection	yes	yes	yes	yes	yes	yes	TRUE	TRUE	TRUE	TRUE	total agree	total agree	total agree	total agree
148	G169	40	female	urban	psiholog	Another specialist	every 3 months	medium	yes	no	yes	yes	no	no	no	yes	no	TRUE	TRUE	FALSE	FALSE	3-7	inflammation	no	yes	I don't know	yes	yes	yes	TRUE	TRUE	TRUE	TRUE	total agree	total agree	total agree	total agree
149	G171	44	male	rural	contabil	Family doctor	when necessary	excellent	yes	no	yes	yes	no	no	no	yes	I don't know	TRUE	TRUE	TRUE	TRUE	3-7	dental infection	no	I don't know	yes	yes	I don't know	no	TRUE	TRUE	TRUE	TRUE	total agree	partial agree	total agree	total agree
150	G173	70	male	urban	pensionar	Family doctor	every 3 months	poor	yes	no	yes	yes	yes	yes	no	I don't know	I don't know	TRUE	TRUE	TRUE	TRUE	3-7	dental infection	I don't know	I don't know	I don't know	I don't know	I don't know	I don't know	TRUE	TRUE	TRUE	TRUE	total agree	partial agree	total agree	partial agree
151	G174	61	female	urban	pensionara	Another specialist	every 3 months	medium	no	no	yes	yes	no	yes	no	yes	yes	TRUE	FALSE	TRUE	TRUE	>7	dental infection	I don't know	I don't know	I don't know	I don't know	no	I don't know	FALSE	FALSE	FALSE	TRUE	total agree	partial agree	total agree	partial agree
152	G175	45	female	urban	contabil	Family doctor	ocasional	good	yes	no	yes	no	no	yes	yes	yes	yes	TRUE	TRUE	FALSE	FALSE	>7	dental infection	yes	yes	yes	yes	yes	yes	TRUE	FALSE	TRUE	TRUE	total agree	total agree	total agree	total agree
153	G176	49	female	urban	auditor intern	Another specialist	when necessary	good	yes	no	yes	yes	no	yes	no	yes	yes	TRUE	FALSE	FALSE	TRUE	3-7	dental infection	yes	yes	yes	yes	yes	no	TRUE	TRUE	TRUE	TRUE	neutral	partial agree	total agree	total agree
154	G177	30	male	rural	electrician	Family doctor	yearly	medium	no	no	yes	no	yes	yes	yes	no	no	TRUE	TRUE	TRUE	TRUE	>7	inflammation	yes	yes	yes	no	no	no	TRUE	FALSE	FALSE	TRUE	partial agree	partial agree	total agree	neutral
155	G179	19	male	urban	elev	Family doctor	ocasional	excellent	no	no	yes	no	no	yes	yes	no	no	TRUE	FALSE	FALSE	FALSE	≤3	dental infection	no	no	no	no	no	no	FALSE	FALSE	FALSE	FALSE	partial agree	partial agree	partial agree	partial agree
156	G180	40	female	urban	invatator	Family doctor	yearly	excellent	yes	no	yes	yes	yes	yes	yes	yes	yes	TRUE	TRUE	TRUE	TRUE	>7	chills	yes	yes	yes	yes	yes	yes	TRUE	FALSE	TRUE	TRUE	total agree	total agree	total agree	total agree
157	G181	30	female	urban	inginer	Family doctor	ocasional	good	yes	no	yes	no	no	yes	no	I don't know	I don't know	TRUE	FALSE	TRUE	FALSE	>7	dental infection	I don't know	yes	I don't know	no	no	no	TRUE	TRUE	FALSE	TRUE	total agree	neutral	total agree	neutral
158	G182	37	female	urban	gestionar	Family doctor	yearly	good	yes	no	yes	yes	yes	yes	no	yes	yes	FALSE	FALSE	TRUE	TRUE	3-7	chills	yes	yes	I don't know	yes	yes	yes	TRUE	TRUE	TRUE	TRUE	total agree	total agree	total agree	total agree
159	G184	38	female	urban	coafeza	Another specialist	every 3 months	excellent	yes	yes	yes	yes	yes	yes	yes	yes	I don't know	TRUE	FALSE	FALSE	FALSE	3-7	dental infection	I don't know	no	yes	no	no	I don't know	TRUE	TRUE	TRUE	TRUE	partial agree	partial agree	partial agree	partial agree
160	G185	40	female	urban	inginer	Family doctor	when necessary	good	yes	no	yes	no	no	yes	no	yes	yes	TRUE	TRUE	FALSE	FALSE	3-7	dental infection	yes	yes	yes	yes	yes	yes	TRUE	TRUE	TRUE	TRUE	total agree	total agree	total agree	neutral
161	G186	39	female	urban	profesor	Family doctor	every 3 months	medium	yes	no	yes	no	no	yes	no	yes	yes	FALSE	TRUE	FALSE	FALSE	3-7	dental infection	yes	yes	I don't know	yes	yes	I don't know	TRUE	FALSE	TRUE	TRUE	total agree	total agree	total agree	total agree
162	G187	49	female	urban	casnica	Family doctor	ocasional	medium	yes	no	yes	yes	yes	yes	no	yes	I don't know	TRUE	TRUE	FALSE	FALSE	3-7	chills	no	I don't know	yes	I don't know	I don't know	I don't know	TRUE	FALSE	TRUE	TRUE	partial agree	neutral	partial agree	neutral
163	G189	24	male	urban	specialist IT	Family doctor	ocasional	poor	yes	yes	yes	no	no	yes	yes	yes	I don't know	FALSE	TRUE	FALSE	FALSE	>7	chills	no	I don't know	no	I don't know	I don't know	no	TRUE	FALSE	TRUE	TRUE	partial agree	total disagree	partial disagree	partial agree
164	G191	18	male	urban	elev	Family doctor	every 3 months	good	yes	no	yes	yes	yes	yes	no	yes	yes	TRUE	TRUE	FALSE	TRUE	3-7	chills	yes	I don't know	yes	I don't know	I don't know	I don't know	TRUE	FALSE	FALSE	FALSE	neutral	neutral	partial agree	neutral
165	G192	53	female	rural	casnica	Family doctor	yearly	good	yes	no	yes	yes	yes	yes	yes	I don't know	I don't know	TRUE	TRUE	TRUE	TRUE	>7	cough	I don't know	I don't know	I don't know	I don't know	I don't know	I don't know	TRUE	TRUE	TRUE	TRUE	neutral	neutral	neutral	neutral
166	G193	23	female	rural	profesor	Family doctor	when necessary	good	yes	no	yes	no	no	yes	no	yes	I don't know	FALSE	TRUE	FALSE	FALSE	3-7	dental infection	yes	I don't know	no	I don't know	I don't know	I don't know	TRUE	FALSE	TRUE	TRUE	partial agree	partial agree	total agree	total agree
167	G194	55	female	urban	pensionara	Family doctor	when necessary	poor	yes	no	yes	no	no	yes	no	yes	I don't know	FALSE	FALSE	FALSE	TRUE	3-7	inflammation	I don't know	yes	yes	yes	yes	I don't know	TRUE	TRUE	TRUE	TRUE	total agree	total agree	total agree	total agree
168	G195	34	female	urban	inginer cadastru	Family doctor	ocasional	good	yes	yes	yes	yes	yes	yes	no	yes	I don't know	FALSE	TRUE	FALSE	FALSE	>7	dental infection	I don't know	I don't know	I don't know	no	no	no	TRUE	TRUE	FALSE	TRUE	total agree	total agree	total agree	total agree
169	G196	18	male	urban	elev	Emergency Room	yearly	medium	yes	no	yes	no	no	no	no	yes	yes	TRUE	TRUE	FALSE	FALSE	3-7	chills	I don't know	I don't know	no	yes	yes	yes	TRUE	TRUE	TRUE	TRUE	total agree	partial agree	total agree	neutral
170	G197	50	female	rural	casnica	Family doctor	every 3 months	medium	yes	no	yes	yes	no	no	no	yes	yes	TRUE	FALSE	FALSE	TRUE	3-7	chills	I don't know	I don't know	I don't know	yes	yes	I don't know	TRUE	FALSE	TRUE	TRUE	total disagree	total disagree	neutral	total agree
171	G198	42	female	urban	cosmetician	Another specialist	when necessary	good	yes	yes	yes	no	yes	yes	yes	yes	yes	TRUE	FALSE	FALSE	TRUE	3-7	chills	yes	yes	I don't know	yes	yes	yes	TRUE	FALSE	TRUE	TRUE	total agree	total agree	total agree	total agree
172	G199	29	male	urban	agent imobiliar	Family doctor	yearly	excellent	no	no	yes	no	no	no	no	I don't know	I don't know	TRUE	FALSE	FALSE	TRUE	3-7	inflammation	no	yes	I don't know	yes	yes	I don't know	TRUE	TRUE	TRUE	TRUE	partial agree	neutral	partial agree	neutral
173	G200	60	male	rural	agent paza	Emergency Room	when necessary	good	yes	no	yes	no	no	yes	yes	I don't know	I don't know	FALSE	FALSE	TRUE	FALSE	>7	dental infection	I don't know	I don't know	I don't know	I don't know	I don't know	I don't know	TRUE	TRUE	TRUE	FALSE	partial agree	partial agree	partial agree	total agree
174	G201	57	female	rural	referent	Family doctor	when necessary	good	yes	no	yes	no	yes	yes	no	yes	I don't know	FALSE	TRUE	FALSE	FALSE	3-7	dental infection	yes	yes	I don't know	I don't know	I don't know	I don't know	TRUE	TRUE	TRUE	TRUE	total agree	neutral	total agree	total agree
175	G203	63	female	rural	pensionar	Family doctor	every 3 months	medium	yes	yes	no	no	yes	no	yes	yes	yes	FALSE	FALSE	FALSE	TRUE	3-7	dental infection	yes	yes	yes	I don't know	yes	yes	TRUE	FALSE	TRUE	TRUE	total agree	total agree	total agree	total agree
176	G204	35	female	rural	referent	Pharmacist	yearly	good	yes	no	yes	no	no	no	no	yes	yes	TRUE	FALSE	TRUE	TRUE	3-7	chills	I don't know	no	no	yes	yes	yes	TRUE	TRUE	FALSE	TRUE	total agree	total agree	total agree	total agree
177	G205	23	female	rural	vanzator	Family doctor	ocasional	good	yes	no	yes	yes	yes	yes	no	yes	I don't know	TRUE	FALSE	TRUE	TRUE	≤3	inflammation	I don't know	I don't know	yes	no	I don't know	I don't know	TRUE	TRUE	FALSE	TRUE	total agree	total agree	total agree	total agree
178	G206	27	female	urban	asistent universitar	Family doctor	ocasional	good	no	no	yes	yes	no	yes	no	I don't know	I don't know	FALSE	TRUE	FALSE	FALSE	3-7	dental infection	yes	yes	yes	yes	yes	I don't know	TRUE	TRUE	TRUE	TRUE	total agree	total agree	total agree	total agree
179	G208	32	male	urban	agent imobiliar	Family doctor	when necessary	good	no	no	yes	yes	no	yes	no	yes	yes	FALSE	TRUE	FALSE	FALSE	3-7	dental infection	yes	yes	yes	yes	yes	yes	TRUE	TRUE	TRUE	TRUE	total agree	total agree	total agree	total agree
180	G209	60	female	urban	pensionara	Family doctor	monthly	medium	no	no	yes	yes	no	yes	no	no	I don't know	TRUE	TRUE	TRUE	TRUE	>7	dental infection	yes	yes	no	yes	yes	no	TRUE	FALSE	TRUE	TRUE	total agree	partial agree	total agree	total agree
181	G210	37	female	urban	învatator	Family doctor	ocasional	good	yes	no	yes	yes	no	yes	no	yes	yes	FALSE	TRUE	FALSE	FALSE	3-7	inflammation	yes	yes	yes	yes	yes	I don't know	TRUE	TRUE	TRUE	TRUE	total agree	neutral	total agree	total agree
182	G211	41	female	urban	vanzator	Family doctor	yearly	good	yes	no	yes	no	no	yes	no	yes	yes	FALSE	TRUE	FALSE	FALSE	3-7	fever	yes	yes	no	yes	yes	yes	TRUE	TRUE	TRUE	TRUE	total agree	partial agree	total agree	partial agree
183	G212	28	male	urban	doctorand	Another specialist	when necessary	good	yes	no	yes	no	no	yes	no	yes	I don't know	FALSE	TRUE	FALSE	TRUE	3-7	dental infection	yes	yes	yes	no	yes	I don't know	TRUE	TRUE	TRUE	TRUE	total agree	partial agree	partial agree	partial agree
184	G213	24	female	urban	florist	Pharmacist	yearly	good	yes	no	yes	yes	no	no	no	yes	yes	FALSE	TRUE	FALSE	FALSE	3-7	dental infection	no	yes	yes	yes	yes	yes	TRUE	TRUE	TRUE	TRUE	neutral	total agree	total agree	total agree
185	G214	48	male	urban	muncitor	Family doctor	when necessary	good	no	no	yes	yes	no	yes	no	yes	yes	FALSE	TRUE	FALSE	FALSE	3-7	dental infection	I don't know	I don't know	I don't know	I don't know	yes	I don't know	TRUE	TRUE	TRUE	TRUE	total agree	neutral	total agree	partial agree
186	G215	53	male	rural	muncitor	Alternative medicine	ocasional	good	no	no	yes	yes	yes	yes	yes	yes	yes	TRUE	TRUE	TRUE	FALSE	3-7	inflammation	no	yes	yes	yes	yes	no	TRUE	TRUE	TRUE	TRUE	total agree	partial agree	total agree	total agree
187	G216	48	female	urban	secretar	Family doctor	ocasional	good	yes	no	yes	no	no	yes	no	yes	I don't know	FALSE	TRUE	FALSE	FALSE	3-7	dental infection	I don't know	yes	yes	yes	I don't know	I don't know	TRUE	TRUE	TRUE	TRUE	total agree	total agree	total agree	total agree
188	G217	21	female	urban	vanzator	Family doctor	when necessary	medium	yes	no	yes	no	no	yes	no	yes	I don't know	FALSE	FALSE	TRUE	FALSE	3-7	inflammation	yes	I don't know	I don't know	no	no	no	FALSE	TRUE	TRUE	TRUE	partial agree	partial agree	total agree	total agree
189	G218	24	male	urban	lucrator comercial	Family doctor	when necessary	good	yes	yes	no	yes	no	yes	yes	no	yes	TRUE	TRUE	TRUE	FALSE	3-7	chills	I don't know	yes	no	I don't know	yes	yes	TRUE	FALSE	FALSE	TRUE	total agree	total agree	total agree	neutral
190	G219	42	female	urban	agent vanzari	Emergency Room	ocasional	excellent	yes	no	yes	no	no	no	no	I don't know	I don't know	TRUE	TRUE	TRUE	TRUE	3-7	dental infection	I don't know	I don't know	I don't know	I don't know	I don't know	I don't know	TRUE	TRUE	TRUE	TRUE	neutral	partial disagree	partial agree	total disagree
191	G221	41	female	urban	contabil	Self-medication	when necessary	good	yes	no	yes	yes	no	yes	no	yes	I don't know	FALSE	TRUE	FALSE	FALSE	3-7	dental infection	yes	yes	yes	yes	I don't know	yes	TRUE	TRUE	TRUE	TRUE	total agree	total agree	total agree	total agree
192	G223	39	female	urban	functionar	Family doctor	yearly	medium	yes	no	yes	yes	no	yes	yes	yes	yes	FALSE	TRUE	FALSE	FALSE	3-7	dental infection	yes	yes	no	yes	yes	yes	TRUE	TRUE	TRUE	TRUE	total agree	partial agree	total agree	total agree
193	G224	34	female	rural	confectioner	Pharmacist	when necessary	medium	yes	no	yes	yes	no	yes	no	yes	yes	FALSE	TRUE	FALSE	TRUE	3-7	dental infection	I don't know	yes	yes	yes	I don't know	no	TRUE	TRUE	TRUE	TRUE	total agree	partial agree	total agree	partial agree
194	G225	38	female	urban	asistent social	Family doctor	when necessary	good	yes	no	yes	yes	no	yes	no	yes	no	TRUE	TRUE	FALSE	TRUE	3-7	chills	no	yes	yes	yes	yes	no	FALSE	TRUE	TRUE	TRUE	neutral	total agree	total agree	total agree
195	G226	29	male	urban	maistru	Family doctor	when necessary	bad	yes	yes	no	yes	no	yes	yes	no	yes	TRUE	TRUE	TRUE	FALSE	3-7	dental infection	I don't know	yes	no	I don't know	yes	yes	TRUE	FALSE	FALSE	TRUE	total agree	partial agree	neutral	partial agree
196	G228	35	female	urban	agent vanzari	Self-medication	ocasional	excellent	yes	yes	yes	yes	no	yes	no	yes	I don't know	FALSE	TRUE	FALSE	FALSE	3-7	dental infection	no	I don't know	no	no	I don't know	no	TRUE	TRUE	TRUE	TRUE	total agree	partial agree	total agree	total agree
197	G229	43	female	urban	asistent vanzari	Family doctor	monthly	medium	no	no	yes	yes	no	yes	no	yes	yes	TRUE	TRUE	FALSE	FALSE	3-7	dental infection	yes	yes	yes	yes	yes	yes	TRUE	TRUE	TRUE	TRUE	total agree	total agree	total agree	total agree
198	G230	39	female	urban	asistent manager	Family doctor	yearly	medium	no	no	yes	yes	no	yes	no	yes	yes	TRUE	TRUE	FALSE	FALSE	3-7	inflammation	yes	yes	no	yes	yes	yes	FALSE	TRUE	TRUE	FALSE	total disagree	partial agree	total agree	total agree
199	G231	37	female	urban	croitoreasa	Family doctor	yearly	medium	yes	no	yes	no	no	yes	no	yes	yes	FALSE	FALSE	FALSE	TRUE	3-7	dental infection	no	yes	yes	yes	yes	no	FALSE	TRUE	FALSE	TRUE	total agree	total agree	total agree	total agree
200	G232	46	female	urban	asistent social	Family doctor	yearly	good	no	no	yes	no	no	no	no	yes	yes	FALSE	TRUE	FALSE	FALSE	>7	dental infection	yes	I don't know	no	I don't know	I don't know	no	TRUE	FALSE	TRUE	TRUE	total agree	partial agree	neutral	partial agree
201	G233	39	female	urban	cosmeticiana	Family doctor	when necessary	good	no	no	no	no	no	yes	no	yes	yes	FALSE	TRUE	FALSE	FALSE	3-7	inflammation	no	I don't know	no	I don't know	I don't know	yes	TRUE	TRUE	TRUE	TRUE	total agree	total agree	total agree	total agree
202	G234	41	female	urban	referent bancar	Self-medication	when necessary	excellent	yes	no	yes	yes	yes	yes	no	yes	no	TRUE	TRUE	TRUE	TRUE	3-7	cough	yes	yes	yes	yes	yes	no	TRUE	TRUE	TRUE	TRUE	total agree	total agree	total agree	total agree
203	G235	36	male	urban	constructor	Another specialist	when necessary	medium	no	no	yes	no	no	yes	no	yes	I don't know	FALSE	TRUE	FALSE	FALSE	3-7	inflammation	I don't know	yes	yes	yes	no	no	FALSE	FALSE	FALSE	TRUE	total agree	total agree	total agree	total agree
204	G236	34	female	urban	telefonista	Family doctor	yearly	good	yes	no	yes	yes	no	yes	yes	yes	yes	TRUE	TRUE	TRUE	TRUE	3-7	dental infection	yes	yes	yes	yes	yes	yes	TRUE	TRUE	TRUE	TRUE	total agree	partial agree	total agree	neutral
205	G237	42	female	urban	inspector resurse umane	Family doctor	when necessary	good	yes	yes	yes	yes	no	yes	no	yes	I don't know	TRUE	TRUE	TRUE	TRUE	3-7	dental infection	yes	yes	yes	yes	yes	yes	TRUE	TRUE	TRUE	TRUE	total agree	total agree	total agree	total agree
206	G238	41	female	urban	agent vanzari	Family doctor	when necessary	poor	no	no	yes	yes	no	no	yes	yes	I don't know	TRUE	TRUE	TRUE	TRUE	>7	dental infection	I don't know	no	yes	yes	yes	yes	TRUE	TRUE	TRUE	TRUE	total agree	total agree	total agree	total agree
207	G239	38	female	urban	manager	Family doctor	ocasional	good	yes	yes	yes	yes	no	yes	no	yes	no	FALSE	TRUE	FALSE	FALSE	3-7	dental infection	yes	yes	yes	no	no	yes	TRUE	TRUE	TRUE	TRUE	total disagree	partial agree	total agree	partial agree
208	G240	40	female	urban	confectioner	Family doctor	yearly	medium	yes	no	yes	yes	no	yes	no	yes	yes	TRUE	FALSE	TRUE	FALSE	3-7	dental infection	yes	yes	yes	yes	yes	I don't know	TRUE	TRUE	TRUE	TRUE	total agree	total agree	total agree	total agree
209	G241	44	female	urban	lucrator comercial	Family doctor	when necessary	good	yes	no	yes	no	no	yes	yes	yes	I don't know	FALSE	TRUE	FALSE	TRUE	3-7	dental infection	no	I don't know	no	I don't know	no	yes	TRUE	TRUE	FALSE	TRUE	total agree	total agree	total agree	total agree
210	G242	44	female	urban	secretar	Family doctor	yearly	medium	yes	no	yes	yes	no	yes	no	yes	yes	TRUE	TRUE	FALSE	FALSE	3-7	dental infection	no	I don't know	no	I don't know	yes	yes	TRUE	TRUE	TRUE	TRUE	total agree	partial agree	total agree	total agree
211	G243	46	female	urban	consilier financiar	Family doctor	when necessary	good	no	no	yes	yes	no	yes	no	yes	no	TRUE	TRUE	FALSE	TRUE	3-7	dental infection	I don't know	yes	yes	yes	yes	yes	TRUE	TRUE	TRUE	TRUE	total agree	total agree	total agree	partial disagree
212	G244	46	female	urban	asistent social	Family doctor	when necessary	medium	yes	yes	yes	no	no	yes	no	yes	yes	TRUE	TRUE	TRUE	TRUE	3-7	cough	yes	I don't know	I don't know	yes	yes	yes	TRUE	TRUE	TRUE	TRUE	partial disagree	total agree	total agree	total agree
213	G245	45	female	urban	lucrator comercial	Family doctor	yearly	good	yes	no	yes	yes	no	yes	no	yes	yes	FALSE	TRUE	FALSE	FALSE	>7	dental infection	yes	yes	no	no	yes	yes	TRUE	TRUE	TRUE	TRUE	total agree	neutral	partial agree	partial disagree
214	G246	41	female	urban	inginer	Self-medication	when necessary	good	yes	no	yes	yes	no	yes	no	yes	yes	TRUE	FALSE	FALSE	FALSE	3-7	dental infection	I don't know	yes	no	yes	yes	yes	TRUE	FALSE	TRUE	TRUE	total agree	partial disagree	total agree	total agree
215	G247	39	female	urban	educator	Family doctor	yearly	good	yes	no	yes	no	no	yes	no	yes	no	TRUE	FALSE	TRUE	FALSE	3-7	dental infection	yes	I don't know	yes	no	yes	yes	TRUE	TRUE	TRUE	TRUE	partial agree	neutral	partial agree	neutral
216	G248	37	female	urban	profesor	Family doctor	yearly	good	no	yes	yes	yes	yes	yes	yes	yes	yes	TRUE	TRUE	TRUE	TRUE	3-7	inflammation	yes	yes	yes	yes	yes	yes	TRUE	TRUE	TRUE	TRUE	total agree	partial agree	partial agree	total agree
217	G249	41	female	urban	vanzatoare	Family doctor	when necessary	good	yes	no	yes	yes	no	no	no	yes	yes	FALSE	TRUE	FALSE	FALSE	3-7	dental infection	I don't know	yes	I don't know	I don't know	I don't know	yes	TRUE	FALSE	TRUE	TRUE	total agree	partial agree	total agree	total agree
218	G250	45	female	urban	consilier clienti	Family doctor	yearly	good	yes	yes	yes	yes	no	yes	yes	yes	I don't know	TRUE	TRUE	TRUE	TRUE	3-7	dental infection	no	yes	no	yes	yes	no	TRUE	TRUE	TRUE	TRUE	total agree	total agree	total agree	total agree

## Sheet: MRG
NR	CODE	Q1	Q2	Q3	Q4	Q5	Q6	Q7	Q8	Q9	Q10	Q11	Q12	Q13	Q14	Q15	Q16	Q17	Q18	Q19	Q20	Q 21	Q22	Q23	Q24	Q25	Q26	Q27	Q28	Q29	Q30	Q31	Q32	Q33	Q34	Q35	Q36
1	R001	26	female	urban	medical resident 1	Another specialist	ocasional	excellent	yes	yes	yes	no	no	yes	no	yes	yes	FALSE	TRUE	FALSE	FALSE	3-7	fever	no	yes	yes	yes	yes	yes	TRUE	TRUE	TRUE	TRUE	total agree	partial disagree	total agree	total agree
2	R002	28	male	urban	medical resident 1	Self-medication	yearly	good	no	no	yes	yes	no	no	no	yes	yes	FALSE	TRUE	FALSE	FALSE	3-7	dental infection	no	no	no	yes	no	yes	TRUE	TRUE	TRUE	TRUE	partial agree	partial agree	partial agree	partial agree
3	R003	25	female	urban	medical resident 1	Self-medication	when necessary	good	yes	no	yes	yes	no	yes	no	yes	yes	FALSE	TRUE	FALSE	FALSE	3-7	dental infection	no	yes	no	yes	yes	yes	TRUE	TRUE	TRUE	TRUE	total agree	total agree	total agree	total agree
4	R004	28	female	urban	medical resident 2	Another specialist	when necessary	good	no	no	yes	no	no	yes	no	yes	yes	TRUE	TRUE	FALSE	FALSE	3-7	dental infection	yes	yes	yes	yes	yes	yes	TRUE	TRUE	TRUE	TRUE	total agree	total agree	total agree	total agree
5	R005	28	female	urban	medical resident 2	Family doctor	when necessary	good	yes	no	yes	yes	no	yes	no	yes	yes	FALSE	TRUE	FALSE	FALSE	3-7	dental infection	yes	yes	yes	yes	yes	yes	TRUE	TRUE	TRUE	TRUE	total agree	partial agree	total agree	total agree
6	R006	25	male	urban	medical resident 2	Another specialist	yearly	excellent	yes	no	yes	no	no	yes	no	yes	yes	FALSE	TRUE	FALSE	FALSE	3-7	dental infection	no	yes	yes	yes	yes	yes	TRUE	TRUE	TRUE	TRUE	total agree	partial disagree	total agree	total agree
7	R007	26	female	urban	medical resident 3	Self-medication	ocasional	good	yes	no	no	no	no	yes	no	yes	yes	FALSE	TRUE	FALSE	FALSE	3-7	dental infection	no	I don't know	no	I don't know	yes	yes	TRUE	FALSE	TRUE	FALSE	total agree	partial disagree	total agree	total agree
8	R008	26	female	rural	medical resident 3	Family doctor	ocasional	good	no	no	yes	yes	no	yes	no	yes	yes	FALSE	TRUE	FALSE	FALSE	3-7	dental infection	no	yes	no	yes	yes	yes	TRUE	TRUE	TRUE	TRUE	total agree	total agree	total agree	total agree
9	R009	27	male	urban	medical resident 3	Family doctor	yearly	medium	yes	no	yes	yes	no	yes	no	yes	yes	FALSE	TRUE	FALSE	FALSE	3-7	dental infection	yes	yes	no	yes	yes	yes	TRUE	TRUE	TRUE	TRUE	total agree	total agree	total agree	total agree
10	R010	28	female	urban	medical resident 4	Self-medication	when necessary	excellent	yes	no	yes	no	no	yes	no	yes	yes	FALSE	TRUE	FALSE	FALSE	3-7	fever	no	yes	yes	yes	yes	yes	TRUE	TRUE	TRUE	TRUE	total agree	partial disagree	total agree	total agree
11	R011	28	male	rural	medical resident 4	Another specialist	when necessary	good	yes	no	yes	no	no	yes	no	yes	yes	FALSE	TRUE	FALSE	FALSE	3-7	dental infection	yes	yes	no	yes	yes	yes	TRUE	TRUE	TRUE	TRUE	total agree	partial agree	total agree	total agree
12	R012	29	female	urban	medical resident 4	Family doctor	yearly	excellent	no	no	yes	yes	no	yes	no	yes	yes	FALSE	TRUE	FALSE	FALSE	3-7	dental infection	yes	yes	no	yes	yes	yes	TRUE	TRUE	TRUE	TRUE	total agree	total agree	total agree	total agree
13	R013	28	female	urban	medical resident 5	Self-medication	when necessary	excellent	yes	no	yes	no	no	yes	no	yes	yes	FALSE	TRUE	FALSE	FALSE	3-7	dental infection	I don't know	yes	no	yes	yes	yes	TRUE	TRUE	TRUE	TRUE	total agree	total agree	total agree	total agree
14	R014	29	female	urban	medical resident 5	Self-medication	when necessary	excellent	yes	no	yes	yes	no	yes	no	yes	yes	TRUE	TRUE	FALSE	FALSE	>7	dental infection	no	yes	no	yes	yes	yes	TRUE	TRUE	TRUE	TRUE	total agree	partial agree	total agree	total agree
15	R015	29	female	urban	medical resident 5	Family doctor	every 3 months	excellent	no	no	yes	yes	no	yes	no	yes	yes	FALSE	TRUE	FALSE	FALSE	3-7	dental infection	yes	yes	no	yes	yes	yes	TRUE	TRUE	TRUE	TRUE	total agree	partial agree	total agree	total agree
16	R016	26	female	urban	medical resident 1	Family doctor	ocasional	good	yes	yes	yes	yes	no	yes	no	yes	yes	FALSE	TRUE	FALSE	FALSE	3-7	dental infection	yes	yes	no	yes	yes	yes	TRUE	TRUE	TRUE	FALSE	total agree	total agree	total agree	total agree
17	R017	25	male	urban	medical resident 1	Self-medication	when necessary	good	yes	no	yes	yes	no	yes	no	yes	yes	FALSE	TRUE	FALSE	FALSE	3-7	dental infection	yes	yes	yes	yes	yes	yes	TRUE	TRUE	TRUE	FALSE	total agree	partial agree	total agree	total agree
18	R018	26	male	urban	medical resident 1	Family doctor	ocasional	good	yes	no	yes	yes	no	yes	no	yes	yes	FALSE	TRUE	FALSE	FALSE	3-7	dental infection	no	yes	no	yes	yes	yes	TRUE	TRUE	TRUE	TRUE	total agree	total agree	total agree	total agree
19	R019	26	male	urban	medical resident 2	Self-medication	ocasional	good	yes	no	yes	yes	no	yes	no	yes	I don't know	FALSE	TRUE	FALSE	FALSE	3-7	inflammation	yes	yes	no	yes	yes	yes	TRUE	TRUE	TRUE	TRUE	total agree	total agree	total agree	total agree
20	R020	26	female	urban	medical resident 2	Self-medication	every 3 months	good	yes	no	yes	no	no	yes	no	yes	yes	FALSE	TRUE	FALSE	FALSE	>7	dental infection	no	yes	no	yes	yes	yes	TRUE	TRUE	TRUE	TRUE	total agree	partial agree	total agree	partial agree
21	R021	27	male	urban	medical resident 2	Another specialist	yearly	excellent	yes	no	yes	yes	no	yes	no	yes	yes	FALSE	TRUE	FALSE	FALSE	3-7	dental infection	yes	yes	no	yes	yes	yes	TRUE	TRUE	TRUE	TRUE	total agree	total agree	total agree	total agree
22	R022	27	female	urban	medical resident 3	Family doctor	yearly	excellent	yes	yes	yes	yes	no	yes	no	yes	yes	FALSE	TRUE	FALSE	FALSE	3-7	dental infection	yes	yes	no	yes	yes	yes	TRUE	TRUE	TRUE	TRUE	total agree	total agree	total agree	total agree
23	R023	28	male	urban	medical resident 3	Self-medication	ocasional	good	yes	no	yes	yes	no	yes	no	yes	yes	FALSE	TRUE	FALSE	FALSE	3-7	dental infection	yes	yes	no	yes	yes	yes	TRUE	TRUE	TRUE	TRUE	total agree	partial agree	total agree	total agree
24	R024	28	male	urban	medical resident 3	Family doctor	yearly	good	yes	no	yes	yes	no	yes	no	yes	yes	FALSE	TRUE	FALSE	FALSE	3-7	dental infection	yes	yes	no	yes	yes	yes	TRUE	TRUE	TRUE	TRUE	total agree	total agree	total agree	total agree
25	R025	28	male	urban	medical resident 4	Family doctor	ocasional	excellent	yes	no	yes	yes	no	yes	no	yes	yes	FALSE	TRUE	FALSE	FALSE	>7	dental infection	no	yes	no	yes	yes	yes	TRUE	TRUE	TRUE	TRUE	total agree	total agree	total agree	total agree
26	R026	29	male	rural	medical resident 4	Family doctor	ocasional	excellent	no	no	yes	yes	no	yes	no	yes	yes	FALSE	TRUE	FALSE	FALSE	3-7	dental infection	yes	yes	no	yes	yes	yes	TRUE	TRUE	TRUE	TRUE	total agree	partial agree	total agree	total agree
27	R027	28	female	urban	medical resident 4	Another specialist	ocasional	good	yes	no	yes	no	yes	yes	no	yes	yes	FALSE	TRUE	FALSE	FALSE	3-7	dental infection	no	yes	no	yes	yes	yes	TRUE	TRUE	TRUE	TRUE	total agree	total agree	total agree	total agree
28	R028	29	male	urban	medical resident 5	Another specialist	ocasional	excellent	yes	no	yes	yes	no	yes	no	yes	yes	FALSE	TRUE	FALSE	FALSE	3-7	dental infection	yes	yes	no	yes	yes	yes	TRUE	TRUE	TRUE	TRUE	total agree	total agree	total agree	total agree
29	R029	30	male	urban	medical resident 5	Family doctor	yearly	excellent	yes	no	yes	yes	no	yes	no	yes	yes	FALSE	TRUE	FALSE	FALSE	3-7	dental infection	yes	yes	no	yes	yes	yes	TRUE	TRUE	TRUE	TRUE	total agree	total agree	total agree	total agree
30	R030	30	male	urban	medical resident 5	Another specialist	ocasional	good	yes	no	yes	yes	no	yes	no	yes	yes	FALSE	TRUE	FALSE	FALSE	3-7	dental infection	yes	yes	no	yes	yes	yes	TRUE	TRUE	TRUE	TRUE	total agree	total agree	total agree	total agree
31	R031	32	female	urban	medical resident 6	Another specialist	ocasional	good	yes	no	yes	no	yes	yes	no	yes	yes	FALSE	TRUE	FALSE	FALSE	3-7	dental infection	no	yes	no	yes	yes	yes	TRUE	TRUE	TRUE	TRUE	total agree	total agree	total agree	total agree
32	R032	32	male	urban	medical resident 6	Another specialist	ocasional	excellent	yes	no	yes	yes	no	yes	no	yes	yes	FALSE	TRUE	FALSE	FALSE	3-7	dental infection	yes	yes	no	yes	yes	yes	TRUE	TRUE	TRUE	TRUE	total agree	total agree	total agree	total agree
33	R033	31	male	urban	medical resident 6	Another specialist	ocasional	good	yes	no	yes	yes	no	yes	no	yes	yes	FALSE	TRUE	FALSE	FALSE	3-7	dental infection	yes	yes	no	yes	yes	yes	TRUE	TRUE	TRUE	TRUE	total agree	total agree	total agree	total agree
34	R034	25	female	urban	medical resident 1	Self-medication	when necessary	good	yes	no	yes	yes	no	yes	no	yes	yes	FALSE	TRUE	FALSE	FALSE	3-7	dental infection	no	no	I don't know	yes	yes	yes	TRUE	TRUE	TRUE	TRUE	total agree	total agree	total agree	total agree
35	R035	26	female	urban	medical resident 1	Self-medication	yearly	good	yes	no	yes	no	no	yes	no	yes	yes	FALSE	TRUE	FALSE	FALSE	3-7	dental infection	no	yes	I don't know	yes	yes	yes	TRUE	TRUE	TRUE	TRUE	total agree	partial disagree	total agree	total agree
36	R036	26	female	urban	medical resident 1	Family doctor	yearly	good	no	no	yes	no	no	yes	no	yes	yes	FALSE	TRUE	FALSE	FALSE	3-7	dental infection	yes	yes	yes	yes	yes	yes	TRUE	TRUE	TRUE	TRUE	total agree	partial agree	total agree	total agree
37	R037	26	female	urban	medical resident 2	Family doctor	when necessary	good	no	no	yes	no	no	yes	no	yes	yes	FALSE	TRUE	FALSE	FALSE	3-7	dental infection	no	no	I don't know	yes	yes	yes	TRUE	TRUE	TRUE	TRUE	total agree	total agree	total agree	total agree
38	R038	26	male	urban	medical resident 2	Family doctor	ocasional	good	no	no	yes	yes	no	yes	no	yes	yes	FALSE	TRUE	FALSE	FALSE	3-7	chills	I don't know	yes	I don't know	yes	yes	I don't know	TRUE	TRUE	TRUE	TRUE	total agree	partial disagree	total agree	partial agree
39	R039	27	male	urban	medical resident 2	Family doctor	ocasional	good	no	no	yes	yes	no	yes	no	yes	yes	FALSE	TRUE	FALSE	FALSE	3-7	chills	I don't know	yes	I don't know	yes	yes	I don't know	TRUE	TRUE	TRUE	TRUE	total agree	total agree	total agree	partial agree
40	R040	26	female	urban	medical resident 3	Family doctor	when necessary	good	no	no	yes	no	no	yes	no	yes	yes	FALSE	TRUE	FALSE	FALSE	3-7	dental infection	no	no	I don't know	yes	yes	yes	TRUE	TRUE	TRUE	TRUE	total agree	total agree	total agree	total agree
41	R041	26	male	urban	medical resident 3	Family doctor	ocasional	good	no	no	yes	yes	no	yes	no	yes	yes	FALSE	TRUE	FALSE	FALSE	3-7	chills	I don't know	yes	I don't know	yes	yes	I don't know	TRUE	TRUE	TRUE	TRUE	total agree	partial disagree	total agree	partial agree
42	R042	27	male	urban	medical resident 3	Family doctor	ocasional	good	no	no	yes	yes	no	yes	no	yes	yes	FALSE	TRUE	FALSE	FALSE	3-7	chills	I don't know	yes	I don't know	yes	yes	I don't know	TRUE	TRUE	TRUE	TRUE	total agree	total agree	total agree	partial agree
43	R043	29	female	urban	medical resident 4	Another specialist	when necessary	excellent	yes	no	yes	no	no	yes	yes	yes	yes	FALSE	TRUE	FALSE	FALSE	>7	dental infection	I don't know	yes	no	yes	yes	yes	TRUE	TRUE	FALSE	TRUE	total agree	total agree	total agree	total agree
44	R044	31	female	urban	medical resident 4	Self-medication	when necessary	excellent	yes	no	yes	no	no	yes	no	yes	yes	FALSE	TRUE	FALSE	FALSE	>7	dental infection	I don't know	no	I don't know	yes	yes	yes	TRUE	TRUE	TRUE	TRUE	total agree	total agree	total agree	total agree
45	R045	29	female	urban	medical resident 4	Family doctor	yearly	excellent	yes	no	yes	yes	no	yes	no	yes	yes	FALSE	TRUE	FALSE	TRUE	3-7	dental infection	I don't know	yes	no	yes	yes	no	TRUE	TRUE	FALSE	TRUE	total agree	partial agree	total agree	total agree
46	R046	31	female	urban	medical resident 4	Another specialist	ocasional	excellent	yes	no	yes	no	no	yes	no	yes	yes	FALSE	TRUE	FALSE	FALSE	3-7	dental infection	I don't know	I don't know	yes	yes	yes	no	TRUE	TRUE	TRUE	TRUE	total agree	total agree	total agree	total agree
47	R047	29	female	urban	medical resident 4	Another specialist	when necessary	excellent	yes	no	yes	no	no	yes	yes	yes	yes	FALSE	TRUE	FALSE	FALSE	>7	dental infection	I don't know	yes	no	yes	yes	yes	TRUE	TRUE	FALSE	TRUE	total agree	total agree	total agree	total agree
48	R048	31	female	urban	medical resident 4	Self-medication	when necessary	excellent	yes	no	yes	no	no	yes	no	yes	yes	FALSE	TRUE	FALSE	FALSE	>7	dental infection	I don't know	no	I don't know	yes	yes	yes	TRUE	TRUE	TRUE	TRUE	total agree	total agree	total agree	total agree
49	R049	29	female	urban	medical resident 4	Family doctor	yearly	excellent	yes	no	yes	yes	no	yes	no	yes	yes	FALSE	TRUE	FALSE	TRUE	3-7	dental infection	I don't know	yes	no	yes	yes	no	TRUE	TRUE	FALSE	TRUE	total agree	partial agree	total agree	total agree
50	R050	26	female	urban	medical resident 1	Family doctor	yearly	good	no	no	yes	yes	no	yes	no	yes	yes	FALSE	TRUE	FALSE	FALSE	>7	cough	I don't know	yes	yes	yes	yes	yes	TRUE	TRUE	TRUE	TRUE	total agree	partial agree	total agree	total agree
51	R051	26	female	urban	medical resident 1	Family doctor	yearly	excellent	yes	no	yes	yes	no	yes	no	yes	yes	FALSE	TRUE	FALSE	FALSE	3-7	dental infection	no	I don't know	yes	yes	yes	yes	TRUE	TRUE	FALSE	TRUE	total agree	total agree	total agree	total agree
52	R052	28	female	urban	medical resident 4	Another specialist	yearly	good	yes	no	yes	no	no	yes	no	yes	yes	FALSE	TRUE	FALSE	FALSE	3-7	dental infection	yes	yes	yes	yes	yes	yes	TRUE	TRUE	TRUE	TRUE	total agree	total agree	total agree	partial agree
53	R053	28	female	urban	medical resident 3	Another specialist	when necessary	good	yes	no	yes	no	no	yes	no	yes	yes	FALSE	TRUE	FALSE	FALSE	3-7	chills	no	yes	yes	yes	yes	yes	TRUE	TRUE	TRUE	TRUE	total agree	total agree	total agree	total agree
54	R054	28	female	rural	medical resident 2	Family doctor	yearly	excellent	no	no	yes	yes	no	yes	no	yes	yes	FALSE	TRUE	FALSE	FALSE	3-7	dental infection	I don't know	yes	yes	yes	yes	no	TRUE	TRUE	FALSE	TRUE	total agree	total agree	total agree	total agree
55	R055	28	female	urban	medical resident 2	Self-medication	when necessary	medium	yes	no	yes	no	no	yes	no	yes	I don't know	TRUE	TRUE	FALSE	FALSE	3-7	inflammation	yes	no	yes	yes	yes	I don't know	TRUE	TRUE	TRUE	TRUE	total agree	total agree	total agree	total agree
56	R056	25	female	urban	medical resident 1	Self-medication	when necessary	good	no	no	yes	no	no	yes	no	yes	yes	FALSE	TRUE	FALSE	FALSE	3-7	dental infection	I don't know	yes	yes	yes	yes	yes	TRUE	TRUE	TRUE	TRUE	total agree	total agree	total agree	total agree
57	R057	26	female	urban	medical resident 1	Family doctor	yearly	excellent	yes	no	yes	no	no	yes	no	yes	yes	FALSE	TRUE	FALSE	FALSE	3-7	dental infection	I don't know	yes	yes	yes	yes	I don't know	TRUE	TRUE	TRUE	TRUE	total agree	total agree	total agree	total agree
58	R058	26	female	urban	medical resident 1	Family doctor	yearly	good	yes	no	yes	yes	no	yes	no	yes	yes	FALSE	TRUE	FALSE	FALSE	3-7	dental infection	yes	yes	yes	yes	yes	yes	TRUE	TRUE	TRUE	TRUE	total agree	total agree	total agree	total agree
59	R059	27	female	rural	medical resident 2	Family doctor	when necessary	excellent	yes	no	yes	yes	no	yes	no	yes	yes	FALSE	TRUE	FALSE	FALSE	3-7	inflammation	no	I don't know	no	yes	yes	yes	TRUE	TRUE	TRUE	TRUE	total agree	total agree	total agree	total agree
60	R060	28	female	urban	medical resident 2	Family doctor	when necessary	good	yes	no	yes	yes	yes	yes	no	yes	yes	FALSE	TRUE	FALSE	FALSE	3-7	cough	yes	yes	yes	yes	yes	yes	TRUE	TRUE	TRUE	TRUE	total agree	total agree	total agree	total agree
61	R061	28	female	rural	medical resident 3	Family doctor	ocasional	good	yes	no	yes	no	no	yes	no	yes	yes	FALSE	TRUE	FALSE	FALSE	3-7	inflammation	I don't know	yes	yes	I don't know	yes	yes	TRUE	TRUE	TRUE	TRUE	partial agree	total agree	total agree	partial agree
62	R062	29	female	urban	medical resident 3	Self-medication	ocasional	good	yes	no	yes	yes	no	yes	no	yes	yes	FALSE	TRUE	FALSE	FALSE	3-7	dental infection	yes	no	yes	yes	yes	yes	TRUE	TRUE	TRUE	TRUE	total agree	total agree	total agree	total agree
63	R063	28	female	urban	medical resident 4	Family doctor	yearly	excellent	no	no	yes	no	no	yes	no	yes	yes	FALSE	TRUE	FALSE	FALSE	3-7	dental infection	I don't know	yes	yes	yes	yes	yes	TRUE	TRUE	TRUE	TRUE	total agree	partial agree	total agree	total agree
64	R064	29	female	urban	medical resident 2	Alternative medicine	when necessary	good	yes	no	yes	yes	no	yes	no	yes	yes	FALSE	TRUE	FALSE	FALSE	3-7	dental infection	no	yes	yes	yes	yes	yes	TRUE	TRUE	TRUE	TRUE	total agree	total agree	total agree	total agree
65	R065	29	female	urban	medical resident 2	Family doctor	when necessary	good	yes	no	yes	yes	no	yes	no	yes	yes	FALSE	TRUE	FALSE	FALSE	3-7	inflammation	yes	yes	yes	yes	yes	yes	TRUE	TRUE	TRUE	TRUE	total agree	total agree	total agree	partial agree
66	R066	26	male	urban	medical resident 1	Family doctor	yearly	excellent	no	yes	yes	no	no	yes	no	yes	yes	FALSE	TRUE	FALSE	FALSE	3-7	dental infection	no	yes	yes	yes	yes	yes	TRUE	TRUE	TRUE	TRUE	total agree	total agree	total agree	total agree
67	R067	25	female	urban	medical resident 1	Self-medication	yearly	excellent	yes	no	yes	yes	no	yes	no	yes	yes	FALSE	TRUE	FALSE	FALSE	3-7	fever	yes	yes	yes	yes	yes	yes	TRUE	TRUE	TRUE	TRUE	total agree	partial agree	total agree	total agree
68	R068	26	female	urban	medical resident 1	Family doctor	yearly	good	yes	no	yes	yes	no	yes	no	yes	yes	FALSE	TRUE	FALSE	FALSE	3-7	dental infection	yes	yes	no	yes	yes	yes	TRUE	TRUE	TRUE	TRUE	total agree	total agree	total agree	total agree
69	R069	26	female	urban	medical resident 1	Family doctor	every 3 months	good	no	no	yes	no	no	yes	yes	yes	yes	FALSE	TRUE	FALSE	FALSE	3-7	dental infection	no	yes	yes	no	yes	yes	TRUE	TRUE	TRUE	TRUE	total agree	total agree	total agree	total agree
70	R070	35	female	urban	medical resident 5	Family doctor	yearly	good	yes	no	yes	yes	no	yes	no	yes	yes	FALSE	TRUE	FALSE	FALSE	3-7	dental infection	yes	yes	yes	yes	yes	yes	TRUE	TRUE	TRUE	TRUE	total agree	total agree	total agree	total agree
71	R071	35	female	rural	medical resident 5	Another specialist	when necessary	good	yes	no	yes	no	no	yes	no	yes	yes	FALSE	TRUE	FALSE	FALSE	3-7	dental infection	yes	yes	no	yes	yes	yes	TRUE	TRUE	TRUE	TRUE	total agree	total agree	total agree	total agree
72	R072	32	male	urban	medical resident 3	Family doctor	when necessary	good	yes	no	yes	no	no	yes	yes	yes	yes	FALSE	TRUE	FALSE	FALSE	3-7	dental infection	I don't know	yes	yes	yes	yes	yes	TRUE	TRUE	TRUE	TRUE	total agree	total agree	total agree	total agree
73	R073	28	female	urban	medical resident 1	Another specialist	ocasional	good	yes	no	yes	yes	no	yes	no	yes	yes	FALSE	TRUE	FALSE	FALSE	3-7	dental infection	yes	yes	no	yes	yes	yes	TRUE	TRUE	TRUE	TRUE	total agree	partial agree	total agree	total agree
74	R074	28	female	urban	medical resident 1	Family doctor	yearly	good	yes	yes	yes	no	no	yes	no	yes	yes	FALSE	TRUE	FALSE	FALSE	3-7	dental infection	no	yes	no	yes	yes	no	TRUE	TRUE	TRUE	FALSE	total agree	total agree	total agree	total agree
75	R075	28	female	urban	medical resident 1	Family doctor	yearly	excellent	yes	no	yes	yes	no	yes	no	yes	yes	FALSE	TRUE	FALSE	FALSE	3-7	dental infection	no	I don't know	yes	yes	yes	yes	TRUE	TRUE	FALSE	TRUE	total agree	total agree	total agree	total agree
76	R076	29	female	urban	medical resident 2	Another specialist	yearly	good	yes	no	yes	no	no	yes	no	yes	yes	FALSE	TRUE	FALSE	FALSE	3-7	dental infection	yes	yes	yes	yes	yes	yes	TRUE	TRUE	TRUE	TRUE	total agree	total agree	total agree	partial agree
77	R077	28	female	urban	medical resident 1	Another specialist	when necessary	good	yes	no	yes	no	no	yes	no	yes	yes	FALSE	TRUE	FALSE	FALSE	3-7	dental infection	no	yes	yes	yes	yes	yes	TRUE	TRUE	TRUE	TRUE	total agree	total agree	total agree	total agree
78	R078	29	female	rural	medical resident 2	Family doctor	yearly	excellent	no	no	yes	yes	no	yes	no	yes	yes	FALSE	TRUE	FALSE	FALSE	3-7	dental infection	I don't know	yes	yes	yes	yes	no	TRUE	TRUE	FALSE	TRUE	total agree	total agree	total agree	total agree
79	R079	30	female	urban	medical resident 3	Self-medication	when necessary	medium	yes	no	yes	no	no	yes	no	yes	I don't know	TRUE	TRUE	FALSE	FALSE	3-7	dental infection	yes	no	yes	yes	yes	I don't know	TRUE	TRUE	TRUE	TRUE	total agree	total agree	total agree	total agree
80	R080	30	female	urban	medical resident 5	Self-medication	when necessary	good	no	no	yes	no	no	yes	no	yes	yes	FALSE	TRUE	FALSE	FALSE	3-7	cough	I don't know	yes	yes	yes	yes	yes	TRUE	TRUE	TRUE	TRUE	total agree	total agree	total agree	total agree
81	R081	32	female	urban	medical resident 5	Family doctor	yearly	excellent	yes	no	yes	no	no	yes	no	yes	yes	FALSE	TRUE	FALSE	FALSE	3-7	throat	I don't know	yes	yes	yes	yes	I don't know	TRUE	TRUE	TRUE	TRUE	total agree	total agree	total agree	total agree
82	R082	32	female	urban	medical resident 5	Family doctor	yearly	good	yes	no	yes	yes	no	yes	no	yes	yes	FALSE	TRUE	FALSE	FALSE	3-7	dental infection	yes	yes	yes	yes	yes	yes	TRUE	TRUE	TRUE	TRUE	total agree	total agree	total agree	total agree
83	R083	31	female	urban	medical resident 5	Family doctor	when necessary	excellent	yes	no	yes	yes	no	yes	no	yes	yes	FALSE	TRUE	FALSE	FALSE	3-7	dental infection	no	I don't know	no	yes	yes	yes	TRUE	TRUE	TRUE	TRUE	total agree	total agree	total agree	total agree
84	R084	28	female	urban	medical resident 5	Self-medication	ocasional	excellent	yes	no	yes	yes	no	yes	no	yes	yes	FALSE	TRUE	FALSE	FALSE	3-7	dental infection	yes	yes	yes	yes	yes	yes	TRUE	TRUE	TRUE	TRUE	total agree	total agree	total agree	total agree
85	R085	31	female	rural	medical resident 4	Family doctor	ocasional	good	yes	no	yes	no	no	yes	no	yes	yes	FALSE	TRUE	FALSE	FALSE	3-7	dental infection	I don't know	yes	yes	I don't know	yes	yes	TRUE	TRUE	TRUE	TRUE	partial agree	total agree	total agree	partial agree
86	R086	30	female	urban	medical resident 3	Self-medication	ocasional	good	yes	no	yes	yes	no	yes	no	yes	yes	FALSE	TRUE	FALSE	FALSE	3-7	dental infection	yes	no	yes	yes	yes	yes	TRUE	TRUE	TRUE	TRUE	total agree	total agree	total agree	total agree
87	R087	32	female	urban	medical resident 4	Family doctor	yearly	excellent	no	no	yes	no	no	yes	no	yes	yes	FALSE	TRUE	FALSE	FALSE	3-7	dental infection	I don't know	yes	yes	yes	yes	yes	TRUE	TRUE	TRUE	TRUE	total agree	partial agree	total agree	total agree
88	R088	32	male	urban	medical resident 3	Alternative medicine	when necessary	good	yes	no	yes	yes	no	yes	no	yes	yes	FALSE	TRUE	FALSE	FALSE	3-7	dental infection	no	yes	yes	yes	yes	yes	TRUE	TRUE	TRUE	TRUE	total agree	total agree	total agree	total agree
89	R089	27	female	urban	medical resident 2	Family doctor	when necessary	good	yes	no	yes	yes	no	yes	no	yes	yes	FALSE	TRUE	FALSE	FALSE	3-7	dental infection	yes	yes	yes	yes	yes	yes	TRUE	TRUE	TRUE	TRUE	total agree	total agree	total agree	partial agree
90	R090	32	female	rural	medical resident 4	Family doctor	yearly	excellent	no	yes	yes	no	no	yes	no	yes	yes	FALSE	TRUE	FALSE	FALSE	3-7	dental infection	no	yes	yes	yes	yes	yes	TRUE	TRUE	TRUE	TRUE	total agree	total agree	total agree	total agree
91	R091	32	female	urban	medical resident 4	Self-medication	yearly	excellent	yes	no	yes	yes	no	yes	no	yes	yes	FALSE	TRUE	FALSE	FALSE	3-7	dental infection	yes	yes	yes	yes	yes	yes	TRUE	TRUE	TRUE	TRUE	total agree	partial agree	total agree	total agree
92	R092	32	female	urban	medical resident 4	Family doctor	yearly	good	yes	no	yes	yes	no	yes	no	yes	yes	FALSE	TRUE	FALSE	FALSE	3-7	dental infection	yes	yes	no	yes	yes	yes	TRUE	TRUE	TRUE	TRUE	total agree	total agree	total agree	total agree
93	R093	35	female	urban	medical resident 5	Family doctor	every 3 months	good	no	no	yes	no	no	yes	yes	yes	yes	FALSE	TRUE	FALSE	FALSE	3-7	dental infection	no	yes	yes	no	yes	yes	TRUE	TRUE	TRUE	TRUE	total agree	total agree	total agree	total agree
94	R094	31	female	urban	medical resident 4	Family doctor	yearly	good	yes	no	yes	yes	no	yes	no	yes	yes	FALSE	TRUE	FALSE	FALSE	3-7	inflammation	yes	yes	yes	yes	yes	yes	TRUE	TRUE	TRUE	TRUE	total agree	total agree	total agree	total agree
95	R095	35	female	rural	medical resident 5	Another specialist	when necessary	good	yes	no	yes	no	no	yes	no	yes	yes	FALSE	TRUE	FALSE	FALSE	3-7	dental infection	yes	yes	no	yes	yes	yes	TRUE	TRUE	TRUE	TRUE	total agree	total agree	total agree	total agree
96	R096	31	male	urban	medical resident 4	Family doctor	when necessary	good	yes	no	yes	no	no	yes	yes	yes	yes	FALSE	TRUE	FALSE	FALSE	3-7	dental infection	I don't know	yes	yes	yes	yes	yes	TRUE	TRUE	TRUE	TRUE	total agree	total agree	total agree	total agree
97	R097	29	female	urban	medical resident 2	Another specialist	ocasional	good	yes	no	yes	yes	no	yes	no	yes	yes	FALSE	TRUE	FALSE	FALSE	3-7	dental infection	yes	yes	no	yes	yes	yes	TRUE	TRUE	TRUE	TRUE	total agree	partial agree	total agree	total agree
98	R098	31	female	urban	medical resident 4	Family doctor	yearly	good	yes	yes	yes	no	no	yes	no	yes	yes	FALSE	TRUE	FALSE	FALSE	3-7	dental infection	no	yes	no	yes	yes	no	TRUE	TRUE	TRUE	FALSE	total agree	total agree	total agree	total agree
99	R099	38	female	urban	medical resident 5	Another specialist	yearly	good	yes	no	yes	no	no	yes	no	yes	yes	FALSE	TRUE	FALSE	FALSE	3-7	dental infection	yes	yes	no	yes	yes	no	TRUE	FALSE	TRUE	TRUE	total agree	total agree	total agree	total agree
100	R100	45	female	urban	medical resident 5	Another specialist	ocasional	good	no	no	yes	yes	no	yes	no	yes	yes	FALSE	TRUE	FALSE	FALSE	3-7	dental infection	no	yes	yes	yes	yes	yes	TRUE	TRUE	TRUE	TRUE	total agree	partial agree	partial agree	total agree
